# Supplementary material for: Detailed characterisation of the trypanosome nuclear pore architecture reveals conserved asymmetrical functional hubs that drive mRNA export
Source: PLoS Biol. 2025 Feb 3;23(2):e3003024. doi: 10.1371/journal.pbio.3003024 (PMC11825100; doi:10.1371/journal.pbio.3003024)
Supplement: S2 Table — (XLSX) [file pbio.3003024.s019.xlsx]

## Sheet: legend
	Sheet name	Contains
	75 proteins	All 75 proteins with experimentally shown nuclear pore localisation (TrypTag) and their association to 10 different baits, shown as t-test difference values from the affinity purifications
	Ran MS	proteinGroups file of the mass spec run for Ran TurboID and the output of the t-test with difference and significance values
	NUP75 MS	proteinGroups file of the mass spec run for NUP75 TurboID and the output of the t-test with difference and significance values
	Mex67 MS	proteinGroups file of the mass spec run for Mex67 TurboID and the output of the t-test with difference and significance values
	Deposition
	All proteomics data have been deposited at the ProteomeXchange Consortium via the PRIDE partner repository (Perez-Riverol et al, 2019) with the dataset identifiers PXD055934 (Nup75, Ran, Mex67), PXD047268 (NUP76, NUP96, NUP110) and PXD031245 (NUP158, wt control).
	Significance intervals	for statistical plots see Figure S4
	SigA	FDR=0.01, s0=0.1
	SigB	FDR=0.05, s0=0.1

## Sheet: pore localisation (TrypTag)
GeneID	TriTrypDB	TrypTag	WheelerAlphaFold	Product Description (TriTryp)	Product Description (Annotated/Proposed)	Molecular Weight	Length	NUP110C: Difference	NUP110N: Difference	NUP98N: Difference	NUP75C: Difference	NUP76N: Difference	NUP76C: Difference	NUP96C: Difference	NUP96N: Difference	MEX67_2: Difference	NUP158: Difference	RanEnd: Difference
Tb927.1.3230	TriTrypDB	TrypTag	WheelerAlphaFold	hypothetical protein, conserved	AAA ATPase	77.315	715	NaN	NaN	NaN	NaN	NaN	NaN	NaN	NaN	NaN	NaN	NaN
Tb927.1.1400	TriTrypDB	TrypTag	WheelerAlphaFold	Overproducer of inositol protein 10 homolog, putative	Hikeshi	21.446	193	NaN	NaN	NaN	NaN	NaN	NaN	NaN	NaN	NaN	NaN	NaN
Tb927.9.12700	TriTrypDB	TrypTag	WheelerAlphaFold	phospholipase A1, putative	Hydrolase	49.912	447	-2.20709	-0.625339	NaN	NaN	-2.09118	-0.61473	-1.67463	-0.681547	-1.33158	-0.697591	NaN
Tb927.3.4580	TriTrypDB	TrypTag	WheelerAlphaFold	hypothetical protein, conserved	Hypothetical conserved	95.499	861	3.3803	-0.451025	NaN	0	-2.15707	-0.763705	-1.40708	-0.385229	-2.73558	-1.35792	NaN
Tb927.10.12200	TriTrypDB	TrypTag	WheelerAlphaFold	hypothetical protein, conserved	Hypothetical conserved	24.894	225	NaN	NaN	NaN	NaN	NaN	NaN	NaN	NaN	NaN	NaN	NaN
Tb927.11.13080	TriTrypDB	TrypTag	WheelerAlphaFold	hypothetical protein, conserved	Hypothetical conserved	54.148	526	-1.02881	-1.00787	NaN	NaN	-1.19205	-0.655262	-1.25688	-1.803	-1.69249	4.92596	NaN
Tb927.10.8160	TriTrypDB	TrypTag	WheelerAlphaFold	hypothetical protein, conserved	Hypothetical conserved	12.267	107	NaN	NaN	NaN	NaN	NaN	NaN	NaN	NaN	NaN	NaN	NaN
Tb927.11.9320	TriTrypDB	TrypTag	WheelerAlphaFold	hypothetical protein, conserved	Hypothetical conserved	23.716	211	-1.90275	-1.08208	NaN	NaN	-1.90465	-0.885807	6.07391	-0.724482	-1.56619	-1.84749	1.61591
Tb927.11.3790	TriTrypDB	TrypTag	WheelerAlphaFold	hypothetical protein, conserved	Hypothetical conserved	32.372	292	-0.545657	-0.617065	NaN	NaN	-2.11978	-1.84787	1.15339	1.05204	-1.38752	-1.38747	1.43733
Tb927.3.4600	TriTrypDB	TrypTag	WheelerAlphaFold	hypothetical protein, conserved	IMP-like	121.403	1079	-1.52602	0.051095	NaN	NaN	-2.19033	-0.846726	-1.73927	-1.43295	-1.2327	-0.873223	NaN
Tb927.11.15370	TriTrypDB	TrypTag	WheelerAlphaFold	Importin subunit beta-4, putative	KAP123	117.883	1072	-1.13318	-0.586996	NaN	NaN	-1.65007	-0.207341	-0.317876	-1.1056	1.05747	-0.507953	0.933155
Tb927.11.16340	TriTrypDB	TrypTag	WheelerAlphaFold	Importin-beta N-terminal domain/HEAT-like repeat, putative	IMP-like	124.848	1149	-1.73768	-0.741753	NaN	NaN	-1.92904	-2.28009	-2.15828	-0.526202	-1.83016	-1.04894	NaN
Tb927.11.1000	TriTrypDB	TrypTag	WheelerAlphaFold	kinetoplastid kinetochore protein 16	KTP16	16.267	141	NaN	NaN	NaN	NaN	NaN	NaN	NaN	NaN	NaN	NaN	NaN
Tb927.7.4760	TriTrypDB	TrypTag	WheelerAlphaFold	hypothetical protein, conserved	LAP59	58.816	539	-1.21917	-0.270794	NaN	NaN	-2.47202	-1.03984	7.2811	3.41204	-0.850662	-1.07692	1.11792
Tb927.4.2850	TriTrypDB	TrypTag	WheelerAlphaFold	hypothetical protein, conserved	LAP73	72.638	681	-0.308034	-0.508691	NaN	NaN	-1.1198	-0.259014	8.33434	5.17308	-2.78249	-2.51109	1.62252
Tb927.7.5760	TriTrypDB	TrypTag	WheelerAlphaFold	mRNA transport regulator MTR2, putative	Mtr2	15.812	135	-1.4215	-0.420049	NaN	NaN	-1.62411	-0.444971	-2.14807	-0.0982431	-0.65841	-0.714429	-0.887959
Tb927.8.4280	TriTrypDB	TrypTag	WheelerAlphaFold	nuclear transport factor 2, putative	NTF2	13.907	124	-1.24601	-1.19679	NaN	NaN	-1.55075	-1.06729	-1.48529	-0.977112	-1.67381	-1.48033	NaN
Tb927.11.11090	TriTrypDB	TrypTag	WheelerAlphaFold	Nucleoporin NUP140	NUP140	140.357	1464	-0.795196	-0.648414	NaN	NaN	8.44766	6.85772	2.55179	5.52709	4.53007	-1.52839	4.64737
Tb927.10.2320	TriTrypDB	TrypTag	WheelerAlphaFold	Nucleoporin NUP41	NUP41	41.179	381	NaN	NaN	NaN	NaN	NaN	NaN	NaN	NaN	NaN	NaN	NaN
Tb927.11.4540	TriTrypDB	TrypTag	WheelerAlphaFold	Nucleoporin NUP48	NUP48	48.495	453	-1.48571	-0.716429	NaN	NaN	-1.99967	-0.507391	-1.82201	-1.97164	-1.78473	-1.5211	NaN
Tb927.8.6250	TriTrypDB	TrypTag	WheelerAlphaFold	Nucleoporin NUP76	NUP76	75.475	691	-1.33685	-1.28692	NaN	NaN	8.52189	8.37159	4.86286	3.0195	1.93847	-0.93796	0.509838
Tb927.11.3380	TriTrypDB	TrypTag	WheelerAlphaFold	Ran-binding protein 1, putative	RanBP1	17.703	157	-0.477857	0.180649	NaN	NaN	3.09592	1.9903	-0.586195	-0.688748	4.10323	-0.155045	6.62639
Tb927.11.8120	TriTrypDB	TrypTag	WheelerAlphaFold	protein transport protein SEC13, putative	Sec13B	35.125	327	-1.49836	-0.943797	NaN	NaN	-2.49064	-0.930185	-1.7858	-0.825286	-1.15873	-1.82131	NaN
Tb927.7.5830	TriTrypDB	TrypTag	WheelerAlphaFold	hypothetical protein, conserved	Sus1	11.775	106	-1.04369	-0.355056	NaN	NaN	-2.25552	-2.00662	-2.38529	-2.45907	2.02271	-1.25971	4.28258
Tb927.10.7630	TriTrypDB	TrypTag	WheelerAlphaFold	transportin2- like protein	Transportin-1	103.874	941	-0.440854	-1.10805	NaN	NaN	-0.594152	-1.0073	-1.93214	-1.58834	0.292454	-1.66035	NaN
Tb927.10.7580	TriTrypDB	TrypTag	WheelerAlphaFold	Exportin-5, putative	XPO5	111.595	1010	-1.82649	-0.726303	NaN	NaN	-2.30436	-1.31517	-2.04858	-0.653353	-1.90525	-0.997243	NaN
Tb927.9.6460	TriTrypDB	TrypTag	WheelerAlphaFold	hypothetical protein, conserved	NUP2	170.346	1520	9.63555	8.83671	9.3037	7.55789	-0.574258	-0.981508	8.3069	5.36467	10.5677	-1.12664	9.15591
Tb927.3.3180	TriTrypDB	TrypTag	WheelerAlphaFold	Nucleoporin NUP98	NUP98	98.145	992	7.43024	9.23891	7.32158	9.67953	1.89865	-1.50216	11.0355	9.27737	11.9273	8.71987	10.4172
Tb927.4.4310	TriTrypDB	TrypTag	WheelerAlphaFold	Nucleoporin NUP64	NUP64	64.235	623	6.32081	6.18263	6.82937	8.32913	0.482806	0.0795692	9.60345	8.45813	9.78872	5.24991	10.1078
Tb927.8.8050	TriTrypDB	TrypTag	WheelerAlphaFold	Nucleoporin NUP75	NUP75	74.824	739	-1.31593	-0.161659	6.1563	5.1508	-2.02824	-1.36853	5.83502	4.91052	6.60185	-1.24674	6.39666
Tb927.3.3540	TriTrypDB	TrypTag	WheelerAlphaFold	Nucleoporin NUP53b	NUP53b	52.879	511	1.12763	-0.445176	4.77933	4.42819	0.348779	-0.730836	9.23079	8.25879	7.62199	-0.748079	6.11963
Tb927.7.2300	TriTrypDB	TrypTag	WheelerAlphaFold	Nucleoporin NUP132	NUP132	132.361	1203	6.23376	6.65539	4.6204	7.05357	7.55078	5.17015	9.06045	8.49968	5.55784	6.62999	4.36023
Tb927.3.1120	TriTrypDB	TrypTag	WheelerAlphaFold	GTP-binding nuclear protein rtb2, putative (RTB2)	Ran	24.406	217	-0.274682	-1.37001	4.39392	NaN	3.07661	2.69007	-1.18081	3.29489	5.73137	-2.13118	5.58799
Tb927.6.890	TriTrypDB	TrypTag	WheelerAlphaFold	hypothetical protein, conserved	Sac3	173.052	1564	4.90664	1.54502	4.21595	5.92746	-1.09689	-1.00154	5.54382	3.20841	5.2458	-1.22531	2.74722
Tb927.10.8910	TriTrypDB	TrypTag	WheelerAlphaFold	Nucleoporin NUP181	NUP181	181.539	1664	-1.94418	-1.06661	3.93893	4.25637	-0.678581	-1.42562	7.8234	6.88763	1.38041	-1.04998	-2.08466
Tb927.11.15560	TriTrypDB	TrypTag	WheelerAlphaFold	Nucleoporin NUP53a	NUP53a	52.786	539	1.69337	1.03997	3.42682	5.83542	8.03698	3.59016	9.66717	8.44314	8.69149	2.75677	7.15089
Tb927.11.980	TriTrypDB	TrypTag	WheelerAlphaFold	Nucleoporin NUP158	NUP158	158.38	1553	-0.946821	-0.564742	3.28258	4.21328	7.70522	7.35227	8.3025	8.40047	6.4501	5.67231	4.20306
Tb927.11.15990	TriTrypDB	TrypTag	WheelerAlphaFold	Nucleoporin NUP109	NUP109	108.719	1001	-0.615346	-1.07468	3.24863	4.60625	4.55793	4.32586	5.66765	6.35048	4.85524	4.49936	2.18755
Tb927.11.5560	TriTrypDB	TrypTag	WheelerAlphaFold	hypothetical protein, conserved	Thp1/LAP173	81.577	752	6.45841	4.45509	3.11237	6.21236	-0.398799	-1.25071	5.02617	2.11762	7.51366	-0.0477587	4.67299
Tb927.11.2370	TriTrypDB	TrypTag	WheelerAlphaFold	mRNA export factor MEX67	Mex67a	62.542	575	0.655065	1.73997	3.0404	4.62705	2.41555	-0.399159	2.02865	2.7379	9.09271	0.924632	-0.235881
Tb927.11.14340	TriTrypDB	TrypTag	WheelerAlphaFold	exportin 1 (Xpo1)	XPO1	116.927	1033	3.36506	2.94712	2.73318	4.16171	5.01919	-0.834718	5.56163	5.47583	7.89383	1.59329	5.32964
Tb927.11.2340	TriTrypDB	TrypTag	WheelerAlphaFold	hypothetical protein, conserved	Mex67b	58.675	528	-0.807526	-1.07076	2.58845	3.96477	-0.446865	-1.57643	-2.31151	1.39447	2.7809	-1.53089	-0.0250216
Tb927.10.8650	TriTrypDB	TrypTag	WheelerAlphaFold	ran binding protein, putative	RanBPL	34.723	337	4.89376	5.44614	2.24417	5.93213	-1.82359	-1.26027	5.07135	3.38168	7.42825	3.3498	7.18236
Tb927.8.4660	TriTrypDB	TrypTag	WheelerAlphaFold	hypothetical protein, conserved	XPO-like	117.965	1054	-1.56363	-1.31705	2.21725	5.37756	4.07025	-0.834221	-0.650366	1.62674	2.71179	0.264851	1.19836
Tb927.9.14240	TriTrypDB	TrypTag	WheelerAlphaFold	Nucleoporin NUP82	NUP82	82.446	752	-2.5478	0.0225248	2.10605	1.13142	8.02996	4.16582	3.67214	1.90855	1.06541	-1.54315	NaN
Tb927.3.3260	TriTrypDB	TrypTag	WheelerAlphaFold	hypothetical protein, conserved	Hypothetical conserved	34.319	322	1.73771	-0.461556	1.86875	0	-2.11107	-0.70064	-0.831003	-0.684083	2.22714	-1.38872	0.285337
Tb927.9.3760	TriTrypDB	TrypTag	WheelerAlphaFold	Nucleoporin GLE2	GLE2	38.352	349	-0.820223	-0.540692	1.69443	4.4143	3.46603	-1.34019	0.554698	5.34347	6.28273	-0.988071	4.9774
Tb927.10.13880	TriTrypDB	TrypTag	WheelerAlphaFold	hypothetical protein, conserved	XPO-like	120.871	1086	-0.33412	-0.357911	1.64682	2.26226	2.54247	-1.21952	-1.44768	1.23099	-0.198894	-0.627422	NaN
Tb927.4.2880	TriTrypDB	TrypTag	WheelerAlphaFold	Nucleoporin NUP225	NUP225	225.593	2070	0.148065	-1.60599	1.55288	-2.17526	-0.27486	-1.16759	8.03073	7.72326	2.60636	-1.98984	2.26169
Tb927.6.4740	TriTrypDB	TrypTag	WheelerAlphaFold	importin-alpha re-exporter protein, putative	IMP-like	106.581	960	-0.936948	-1.02107	1.25443	3.05336	-0.619902	-1.90983	-1.8261	-1.71118	0.944223	-0.994959	-1.49414
Tb927.3.3150	TriTrypDB	TrypTag	WheelerAlphaFold	hypothetical protein, conserved	Hypothetical conserved	87.472	785	5.05161	3.87211	1.24027	2.21257	-2.11817	-0.627087	-0.0856377	-0.547395	1.36418	-0.485746	1.17313
Tb927.10.7060	TriTrypDB	TrypTag	WheelerAlphaFold	Nucleoporin NUP96	NUP96	96.512	883	-4.51789	-0.117859	1.15432	NaN	-1.76459	-0.36887	8.73695	8.05978	-1.14661	-0.383223	NaN
Tb927.11.2950	TriTrypDB	TrypTag	WheelerAlphaFold	Nucleoporin NUP89	NUP89	89.155	796	-1.35652	-1.38139	1.14357	-1.35364	4.20082	7.8535	6.7989	5.42947	2.67841	-0.675151	0.516181
Tb927.10.8170	TriTrypDB	TrypTag	WheelerAlphaFold	Nucleoporin NUP144	NUP144	144.367	1325	-2.90409	-0.69028	1.04418	-2.86573	-2.06271	-1.77477	6.50714	3.27677	-2.90373	-0.840083	NaN
Tb927.10.3810	TriTrypDB	TrypTag	WheelerAlphaFold	Nucleoporin NUP65	NUP65	64.889	595	-0.722506	-1.00249	1.01835	-0.475345	-0.378229	-0.369582	8.28829	6.84311	-0.306334	-1.15792	5.16171
Tb927.8.3950	TriTrypDB	TrypTag	WheelerAlphaFold	hypothetical protein, conserved	LAP102	102.134	914	6.84117	0.718686	1.0098	0	-2.33359	-1.5203	-1.39462	-1.40909	-0.276351	-1.84296	NaN
Tb927.9.2590	TriTrypDB	TrypTag	WheelerAlphaFold	hypothetical protein, conserved	XPO-like	121.335	1088	-2.12412	-1.41315	0.921817	NaN	-1.64048	-1.37381	-2.00954	-1.81392	-2.17489	-2.2425	NaN
Tb927.10.14180	TriTrypDB	TrypTag	WheelerAlphaFold	protein transport protein SEC13	Sec13A	41.675	374	-1.68813	0.0922394	0.62735	NaN	1.77567	0.302485	-0.786776	0.49172	0.876769	-0.987758	-0.335713
Tb927.6.2640	TriTrypDB	TrypTag	WheelerAlphaFold	importin alpha subunit, putative	IMP-like	58.065	533	-0.526617	0.40538	0.611634	NaN	-1.72003	-1.76016	-1.8452	0.370395	1.38865	-1.05289	1.09072
Tb927.9.1410	TriTrypDB	TrypTag	WheelerAlphaFold	SUMO-interacting motif-containing protein	LAP71	66.633	613	7.3894	5.33166	0.5907	0	-1.46287	-1.20585	-1.95078	-1.24024	2.0938	-1.2197	2.32858
Tb927.11.2600	TriTrypDB	TrypTag	WheelerAlphaFold	hypothetical protein, conserved	Hypothetical conserved	99.525	926	6.05973	0.466961	0.5231	-0.769245	-1.43219	-1.3687	-2.08915	-1.22943	1.19487	-1.60452	1.3507
Tb927.3.5370	TriTrypDB	TrypTag	WheelerAlphaFold	hypothetical protein, conserved	Hypothetical conserved	34.254	313	-0.421457	0.144171	0.303816	NaN	-0.952935	-1.4235	-1.8486	-1.17255	-1.11786	-0.910185	6.36816
Tb927.11.9780	TriTrypDB	TrypTag	WheelerAlphaFold	Nucleoporin NUP119	NUP119	118.852	1077	-2.13991	-0.394653	0.255033	NaN	-2.39035	-1.28719	-2.63207	4.51134	-3.16231	-2.34751	NaN
Tb927.10.2900	TriTrypDB	TrypTag	WheelerAlphaFold	importin beta-1 subunit, putative	KAP95	95.069	866	-1.75444	-2.04995	0.0902332	NaN	-1.34855	-2.11736	-1.6657	-1.44197	0.305733	-1.5985	NaN
Tb927.11.330	TriTrypDB	TrypTag	WheelerAlphaFold	Myosin-like protein 1	NUP110	109.765	984	8.84341	8.35095	0.00903288	0	-2.52881	-0.994557	-3.06119	-1.0781	-3.43207	-1.43962	NaN
Tb927.9.13520	TriTrypDB	TrypTag	WheelerAlphaFold	Importin 1	IMP1	99.861	908	NaN	NaN	-0.0430501	NaN	NaN	NaN	NaN	NaN	NaN	NaN	NaN
Tb927.11.11080	TriTrypDB	TrypTag	WheelerAlphaFold	Nucleoporin NUP149	NUP149	149.234	1439	2.30785	-0.453514	-0.0641495	-2.32573	10.2807	9.7783	4.93932	3.32669	10.0153	5.09104	9.73361
Tb927.11.970	TriTrypDB	TrypTag	WheelerAlphaFold	hypothetical protein, conserved	Hypothetical conserved	23.691	211	-1.78528	-0.936077	-0.119866	NaN	-0.935329	-1.513	-2.3654	-1.49767	1.97326	-2.11328	NaN
Tb927.4.5200	TriTrypDB	TrypTag	WheelerAlphaFold	Nucleoporin NUP62	NUP62	62.476	641	-0.673747	-0.200912	-0.213051	NaN	0.114547	-0.662766	2.89718	2.88043	6.22442	-0.69078	-0.542863
Tb927.9.2220	TriTrypDB	TrypTag	WheelerAlphaFold	SUMO1/Ulp2, putative	SENP	82.915	744	1.62597	2.82481	-0.41345	0	-0.512469	-0.485486	1.57315	3.25103	-1.13614	2.27045	NaN
Tb927.9.1340	TriTrypDB	TrypTag	WheelerAlphaFold	Nucleoporin NUP92	NUP92	92.364	813	4.00522	3.6938	-0.627934	0	-2.13862	-2.14113	-0.763442	-1.23711	3.49097	-1.54746	2.736
Tb927.2.2240	TriTrypDB	TrypTag	WheelerAlphaFold	exportin-T, putative (Xpot)	XPOT	134.812	1219	-1.38707	-0.651052	-0.636767	NaN	1.62514	-1.06393	-1.77322	-0.997272	-1.3847	-1.51945	0.774721
Tb927.10.9020	TriTrypDB	TrypTag	WheelerAlphaFold	Gcd10p family, putative	TMR6	52.844	476	3.33351	3.97254	-1.13043	0	-2.78843	-0.898192	-1.28548	-1.04339	0.966496	1.69849	1.37403
Tb927.10.7680	TriTrypDB	TrypTag	WheelerAlphaFold	GTPase activating protein, putative	GAP	60.166	530	-0.22681	-1.18563	-1.20255	NaN	6.87591	6.0638	1.72439	0.341753	7.39355	2.93781	8.94603
Tb927.10.9650	TriTrypDB	TrypTag	WheelerAlphaFold	Nucleoporin NUP152	NUP152	152.97	1406	-1.59084	-0.659623	-2.09253	NaN	-1.6371	-1.96617	-1.7682	2.11716	0.858449	-1.42121	NaN

## Sheet: Ran MS
RanEnd: Significant Class A	RanEnd: Significant Class B	RanEnd: -Log(P-value)	RanEnd: Difference	Abbreviation	Product Description__	Cellular Localization	Cellular Localization_	Protein IDs	Majority protein IDs	Gene IDs	id	Fasta headers	source_id	Input Order	Genomic Location (Gene)	Input ID	Computed GO Component IDs	Computed GO Components	Computed GO Function IDs	Computed GO Functions	Computed GO Process IDs	Computed GO Processes	Curated GO Component IDs	Curated GO Components	Curated GO Function IDs	Curated GO Functions	Curated GO Process IDs	Curated GO Processes	SignalP Peptide	TM Domains	Peptides	Razor + unique peptides	Unique peptides	Sequence coverage [%]	Unique + razor sequence coverage [%]	Unique sequence coverage [%]	Mol. weight [kDa]	Q-value	Score	Intensity	MS/MS count	LFQ intensity 11_WT	LFQ intensity 12_WT	LFQ intensity 13_WT	LFQ intensity 31_Ran_endogenous	LFQ intensity 32_Ran_endogenous
	+	3.0121	10.4172	NUP98	hypothetical protein, conserved;Nucleoporin NUP98	nuclear pore GO:0005643		Tb927.3.3180:mRNA-p1;Tb11.v5.0584.1-p1	Tb927.3.3180:mRNA-p1;Tb11.v5.0584.1-p1	Tb927.3.3180;Tb11.v5.0584	1716	Tb927.3.3180:mRNA-p1 | transcript=Tb927.3.3180:mRNA | gene=Tb927.3.3180 | organism=Trypanosoma_brucei_brucei_TREU927 | gene_product=Nucleoporin NUP98 | transcript_product=Nucleoporin NUP98 | location=Tb927_03_v5.1:818610-821588(-) | protein_length=992 | se	Tb11.v5.0584.1;Tb927.3.3180:mRNA	1;1	Tb927_11_bin_v5.1:2,694,518..2,698,977(-);Tb927_03_v5.1:818,056..821,694(-)	*;*	N/A	N/A	N/A	N/A	N/A	N/A	GO:0005634;GO:0005643;GO:0044613;N/A	N/A;nuclear pore;nuclear pore central transport channel;nucleus	N/A	N/A	N/A	N/A	N/A;N/A	0	33	33	33	81.7	81.7	81.7	98.143	0	323.31	73704000000	487	0	0	0	2877000000	4335200000
	+	2.81186	10.1078	NUP64	Nucleoporin NUP64	nuclear pore(75%) GO:0005643	nuclear pore GO:0005643	Tb927.4.4310:mRNA-p1	Tb927.4.4310:mRNA-p1	Tb927.4.4310	1927	Tb927.4.4310:mRNA-p1 | transcript=Tb927.4.4310:mRNA | gene=Tb927.4.4310 | organism=Trypanosoma_brucei_brucei_TREU927 | gene_product=Nucleoporin NUP64 | transcript_product=Nucleoporin NUP64 | location=Tb927_04_v5.1:1140138-1142009(-) | protein_length=623 |	Tb927.4.4310:mRNA	1	Tb927_04_v5.1:1,139,740..1,142,084(-)	*	N/A	N/A	N/A	N/A	N/A	N/A	GO:0005634;GO:0005643;GO:0044613	nuclear pore;nuclear pore central transport channel;nucleus	N/A	N/A	GO:0010608	posttranscriptional regulation of gene expression	N/A	0	34	34	33	46.2	46.2	46.2	64.234	0	323.31	53939000000	489	0	0	0	964180000	1430900000
	+	2.75721	9.73361	NUP149	Nucleoporin NUP149	nuclear pore GO:0005643 GO:0005737	nuclear pore(strong), cytoplasm GO:0005643 GO:0005737	Tb927.11.11080:mRNA-p1	Tb927.11.11080:mRNA-p1	Tb927.11.11080	935	Tb927.11.11080:mRNA-p1 | transcript=Tb927.11.11080:mRNA | gene=Tb927.11.11080 | organism=Trypanosoma_brucei_brucei_TREU927 | gene_product=Nucleoporin NUP149 | transcript_product=Nucleoporin NUP149 | location=Tb927_11_v5.1:2966930-2971249(+) | protein_lengt	Tb927.11.11080:mRNA	1	Tb927_11_v5.1:2,966,724..2,971,255(+)	*	N/A	N/A	N/A	N/A	N/A	N/A	GO:0005634;GO:0005643;GO:0005737	cytoplasm;nuclear pore;nucleus	N/A	N/A	GO:0006406	mRNA export from nucleus	N/A	0	34	34	34	82.9	82.9	82.9	149.23	0	323.31	73675000000	464	0	0	0	1539700000	2388500000
	+	3.11352	9.4343		hypothetical protein		nuclear envelope GO:0005635	Tb927.3.2475:mRNA-p1	Tb927.3.2475:mRNA-p1	Tb927.3.2475	1690	Tb927.3.2475:mRNA-p1 | transcript=Tb927.3.2475:mRNA | gene=Tb927.3.2475 | organism=Trypanosoma_brucei_brucei_TREU927 | gene_product=hypothetical protein | transcript_product=hypothetical protein | location=Tb927_03_v5.1:622435-622815(+) | protein_length=12	Tb927.3.2475:mRNA	1	Tb927_03_v5.1:622,107..623,480(+)	*	N/A	N/A	N/A	N/A	N/A	N/A	GO:0005635	nuclear envelope	N/A	N/A	N/A	N/A	N/A	1	8	8	8	46.8	46.8	46.8	14.242	0	211.22	28094000000	142	0	0	0	1510000000	2064400000
	+	3.25742	9.29589		ribonucleoside-diphosphate reductase small chain, putative;ribonucleoside-diphosphate reductase small chain, putative;ribonucleoside-diphosphate reductase small chain;ribonucleoside-diphosphate reductase small chain;ribonucleoside-diphosphate reductase small chain;ribonucleoside-diphosphate reductase small chain	nuclear lumen GO:0031981;glycosome GO:0020015;nuclear lumen GO:0031981;cytoplasm GO:0005737;nuclear lumen GO:0031981	nuclear lumen GO:0031981	Tb927.11.12800:mRNA-p1;Tb927.11.12790:mRNA-p1;Tb927.11.12780.1-p1;Tb927.11.12810:mRNA-p1;Tb11.v5.0288.1-p1;Tb927.11.12820:mRNA-p1	Tb927.11.12800:mRNA-p1;Tb927.11.12790:mRNA-p1;Tb927.11.12780.1-p1;Tb927.11.12810:mRNA-p1;Tb11.v5.0288.1-p1;Tb927.11.12820:mRNA-p1	Tb927.11.12800;Tb927.11.12790;Tb927.11.12780;Tb927.11.12810;Tb11.v5.0288;Tb927.11.12820	999	Tb927.11.12800:mRNA-p1 | transcript=Tb927.11.12800:mRNA | gene=Tb927.11.12800 | organism=Trypanosoma_brucei_brucei_TREU927 | gene_product=ribonucleoside-diphosphate reductase small chain | transcript_product=ribonucleoside-diphosphate reductase small chain	Tb11.v5.0288.1;Tb927.11.12780.1;Tb927.11.12790:mRNA;Tb927.11.12800:mRNA;Tb927.11.12810:mRNA;Tb927.11.12820:mRNA	1;1;1;1;1;1	Tb927_11_bin_v5.1:742,628..750,424(+);Tb927_11_v5.1:3,421,868..3,423,562(-);Tb927_11_v5.1:3,423,681..3,425,378(-);Tb927_11_v5.1:3,425,497..3,427,169(-);Tb927_11_v5.1:3,427,288..3,428,985(-);Tb927_11_v5.1:3,429,726..3,430,797(-)	*;*;*;*;*;*	GO:0016021;N/A	integral component of membrane;N/A	GO:0004748;GO:0016491	oxidoreductase activity;ribonucleoside-diphosphate reductase activity, thioredoxin disulfide as acceptor	GO:0009263;GO:0055114	deoxyribonucleotide biosynthetic process;obsolete oxidation-reduction process	GO:0005737;GO:0020015;GO:0031981;N/A	cytoplasm;glycosome;N/A;nuclear lumen	N/A	N/A	N/A	N/A	N/A;N/A;N/A;N/A;N/A;N/A	1	29	29	29	71.2	71.2	71.2	39.061	0	323.31	171210000000	1219	0	0	0	1368200000	2035500000
+	+	3.95349	9.15591	Hyp Con	hypothetical protein, conserved	nuclear pore GO:0005643	nuclear pore GO:0005643	Tb927.9.6460:mRNA-p1	Tb927.9.6460:mRNA-p1	Tb927.9.6460	2949	Tb927.9.6460:mRNA-p1 | transcript=Tb927.9.6460:mRNA | gene=Tb927.9.6460 | organism=Trypanosoma_brucei_brucei_TREU927 | gene_product=hypothetical protein, conserved | transcript_product=hypothetical protein, conserved | location=Tb927_09_v5.1:1061318-106588	Tb927.9.6460:mRNA	1	Tb927_09_v5.1:1,061,153..1,066,015(+)	*	N/A	N/A	N/A	N/A	N/A	N/A	GO:0005634;GO:0005643	nuclear pore;nucleus	N/A	N/A	N/A	N/A	N/A	0	80	80	80	59.5	59.5	59.5	170.34	0	323.31	19395000000	537	0	0	0	1101400000	1934700000
+	+	4.14642	8.94603	RanGAP	GTPase activating protein, putative	nuclear pore GO:0005643	nuclear pore GO:0005643	Tb927.10.7680:mRNA-p1	Tb927.10.7680:mRNA-p1	Tb927.10.7680	803	Tb927.10.7680:mRNA-p1 | transcript=Tb927.10.7680:mRNA | gene=Tb927.10.7680 | organism=Trypanosoma_brucei_brucei_TREU927 | gene_product=GTPase activating protein, putative | transcript_product=GTPase activating protein, putative | location=Tb927_10_v5.1:193	Tb927.10.7680:mRNA	1	Tb927_10_v5.1:1,932,610..1,934,208(-)	*	N/A	N/A	N/A	N/A	N/A	N/A	GO:0005634;GO:0005643	nuclear pore;nucleus	GO:0005096	GTPase activator activity	GO:0006886;GO:0090630	activation of GTPase activity;intracellular protein transport	N/A	0	34	34	34	61.7	61.7	61.7	60.165	0	323.31	47992000000	345	0	0	0	1073600000	1732400000
+	+	3.53596	8.88409		Core histone H2A/H2B/H3/H4, putative;histone H2B, putative;histone H2B, putative;histone H2B, putative;histone H2B, putative;histone H2B, putative;histone H2B, putative;unspecified product;histone H2B, putative;histone H2B, putative;histone H2B, putative;histone H2B, putative;histone H2B, putative;histone H2B, putative;histone H2B, putative;histone H2B, putative	nucleoplasm GO:0005654;nucleoplasm GO:0005654;nucleoplasm GO:0005654;nucleoplasm GO:0005654;nucleoplasm(75%) GO:0005654;nucleoplasm GO:0005654;nucleoplasm(75%), nucleolus(25%) GO:0005654;nucleoplasm GO:0005654;nucleoplasm GO:0005654;nucleoplasm GO:0005654;nucleoplasm GO:0005654;nucleoplasm(50%) GO:0005654;nucleoplasm GO:0005654	nucleoplasm GO:0005654	Tb927.10.10590:mRNA-p1;Tb927.10.10580:mRNA-p1;Tb927.10.10570:mRNA-p1;Tb927.10.10560:mRNA-p1;Tb927.10.10550:mRNA-p1;Tb927.10.10540:mRNA-p1;Tb927.10.10530:mRNA-p1;Tb927.10.10520:mRNA-p1;Tb927.10.10515:mRNA-p1;Tb927.10.10510:mRNA-p1;Tb927.10.10500:mRNA-p1;Tb927.10.10490:mRNA-p1;Tb927.10.10480:mRNA-p1;Tb927.10.10470:mRNA-p1;Tb927.10.10460:mRNA-p1;Tb927.10.10445:mRNA-p1	Tb927.10.10590:mRNA-p1;Tb927.10.10580:mRNA-p1;Tb927.10.10570:mRNA-p1;Tb927.10.10560:mRNA-p1;Tb927.10.10550:mRNA-p1;Tb927.10.10540:mRNA-p1;Tb927.10.10530:mRNA-p1;Tb927.10.10520:mRNA-p1;Tb927.10.10515:mRNA-p1;Tb927.10.10510:mRNA-p1;Tb927.10.10500:mRNA-p1;Tb927.10.10490:mRNA-p1;Tb927.10.10480:mRNA-p1;Tb927.10.10470:mRNA-p1;Tb927.10.10460:mRNA-p1;Tb927.10.10445:mRNA-p1	Tb927.10.10590;Tb927.10.10580;Tb927.10.10570;Tb927.10.10560;Tb927.10.10550;Tb927.10.10540;Tb927.10.10530;Tb927.10.10520;Tb927.10.10515;Tb927.10.10510;Tb927.10.10500;Tb927.10.10490;Tb927.10.10480;Tb927.10.10470;Tb927.10.10460;Tb927.10.10445	409	Tb927.10.10590:mRNA-p1 | transcript=Tb927.10.10590:mRNA | gene=Tb927.10.10590 | organism=Trypanosoma_brucei_brucei_TREU927 | gene_product=histone H2B, putative | transcript_product=histone H2B, putative | location=Tb927_10_v5.1:2584907-2585245(-) | protein	Tb927.10.10445:mRNA;Tb927.10.10460:mRNA;Tb927.10.10470:mRNA;Tb927.10.10480:mRNA;Tb927.10.10490:mRNA;Tb927.10.10500:mRNA;Tb927.10.10510:mRNA;Tb927.10.10515:mRNA;Tb927.10.10520:mRNA;Tb927.10.10530:mRNA;Tb927.10.10540:mRNA;Tb927.10.10550:mRNA;Tb927.10.10560:mRNA;Tb927.10.10570:mRNA;Tb927.10.10580:mRNA;Tb927.10.10590:mRNA	1;1;1;1;1;1;1;1;1;1;1;1;1;1;1;1	Tb927_10_v5.1:2,571,305..2,571,705(-);Tb927_10_v5.1:2,571,897..2,572,608(-);Tb927_10_v5.1:2,572,800..2,573,516(-);Tb927_10_v5.1:2,573,708..2,574,424(-);Tb927_10_v5.1:2,574,565..2,575,332(-);Tb927_10_v5.1:2,575,473..2,576,235(-);Tb927_10_v5.1:2,576,427..2,578,051(-);Tb927_10_v5.1:2,577,658..2,577,996(-);Tb927_10_v5.1:2,577,284..2,578,954(-);Tb927_10_v5.1:2,579,095..2,579,857(-);Tb927_10_v5.1:2,580…	*;*;*;*;*;*;*;*;*;*;*;*;*;*;*;*	GO:0000786	nucleosome	GO:0003677;GO:0046982	DNA binding;protein heterodimerization activity	N/A	N/A	GO:0005634;GO:0005654;N/A	N/A;nucleoplasm;nucleus	GO:0003677;GO:0042301;N/A	DNA binding;N/A;phosphate ion binding	GO:0006334;GO:0051276;N/A	chromosome organization;N/A;nucleosome assembly	N/A;N/A;N/A;N/A;N/A;N/A;N/A;N/A;N/A;N/A;N/A;N/A;N/A;N/A;N/A;N/A	0	8	8	8	58.9	58.9	58.9	12.569	0	153.91	20621000000	123	0	0	0	944160000	945800000
	+	2.73603	8.50092		p25-alpha, putative		cytoplasm, flagellar cytoplasm, nuclear lumen GO:0005737 GO:0097014 GO:0031981	Tb927.4.2740:mRNA-p1;REV__Tb927.9.15330:mRNA-p1	Tb927.4.2740:mRNA-p1	Tb927.4.2740	1881	Tb927.4.2740:mRNA-p1 | transcript=Tb927.4.2740:mRNA | gene=Tb927.4.2740 | organism=Trypanosoma_brucei_brucei_TREU927 | gene_product=p25-alpha, putative | transcript_product=p25-alpha, putative | location=Tb927_04_v5.1:723054-723506(+) | protein_length=150	Tb927.4.2740:mRNA	1	Tb927_04_v5.1:722,919..723,868(+)	*	N/A	N/A	N/A	N/A	N/A	N/A	GO:0005737;GO:0031981;GO:0097014	ciliary plasm;cytoplasm;nuclear lumen	N/A	N/A	GO:0032273	positive regulation of protein polymerization	N/A	0	21	21	21	91.3	91.3	91.3	16.327	0	323.31	77176000000	514	0	0	0	716920000	1028200000
+	+	3.81525	8.44691		nucleosome assembly protein-like protein	cytoplasm GO:0005737 GO:0005730	cytoplasm(patchy, 50%), nucleolus GO:0005737 GO:0005730	Tb927.9.5730:mRNA-p1	Tb927.9.5730:mRNA-p1	Tb927.9.5730	2934	Tb927.9.5730:mRNA-p1 | transcript=Tb927.9.5730:mRNA | gene=Tb927.9.5730 | organism=Trypanosoma_brucei_brucei_TREU927 | gene_product=nucleosome assembly protein-like protein | transcript_product=nucleosome assembly protein-like protein | location=Tb927_09_v	Tb927.9.5730:mRNA	1	Tb927_09_v5.1:985,297..986,668(+)	*	GO:0005634	nucleus	N/A	N/A	GO:0006334	nucleosome assembly	GO:0005634;GO:0005730;GO:0005737	cytoplasm;nucleolus;nucleus	GO:0003682;GO:0042393	chromatin binding;histone binding	GO:0006334	nucleosome assembly	N/A	0	23	23	23	63.5	63.5	63.5	47.584	0	323.31	78595000000	572	0	0	0	633530000	991120000
	+	2.46081	8.12249		Acyl CoA binding protein, putative	flagellar cytoplasm, cytoplasm, nucleoplasm GO:0097014 GO:0005737 GO:0005654	cytoplasm, flagellar cytoplasm, nucleoplasm GO:0097014 GO:0005737 GO:0005654	Tb927.7.6770:mRNA-p1	Tb927.7.6770:mRNA-p1	Tb927.7.6770	2452	Tb927.7.6770:mRNA-p1 | transcript=Tb927.7.6770:mRNA | gene=Tb927.7.6770 | organism=Trypanosoma_brucei_brucei_TREU927 | gene_product=Acyl CoA binding protein, putative | transcript_product=Acyl CoA binding protein, putative | location=Tb927_07_v5.1:1873149-	Tb927.7.6770:mRNA	1	Tb927_07_v5.1:1,872,388..1,873,591(-)	*	N/A	N/A	GO:0000062	fatty-acyl-CoA binding	N/A	N/A	GO:0005654;GO:0005737;GO:0097014	ciliary plasm;cytoplasm;nucleoplasm	N/A	N/A	N/A	N/A	N/A	0	9	9	9	82.5	82.5	82.5	10.985	0	323.31	33983000000	279	0	0	0	851990000	1015400000
	+	2.3672	7.59844		cystathionine beta-synthase, putative;cystathionine beta-synthase, putative			Tb11.02.5400b.1-p1;Tb11.02.5400:mRNA-p1;REV__Tb11.02.5400b.1-p1;REV__Tb11.02.5400:mRNA-p1	Tb11.02.5400b.1-p1;Tb11.02.5400:mRNA-p1	Tb11.02.5400b;Tb11.02.5400	165	Tb11.02.5400b.1-p1 | transcript=Tb11.02.5400b.1 | gene=Tb11.02.5400b | organism=Trypanosoma_brucei_brucei_TREU927 | gene_product=cystathionine beta-synthase, putative | transcript_product=cystathionine beta-synthase, putative | location=Tb927_11_bin_v5.1:6	Tb11.02.5400:mRNA;Tb11.02.5400b.1	1;1	Tb927_11_v5.1:2,106,628..2,107,839(+);Tb927_11_bin_v5.1:657,385..659,237(+)	*;*	N/A	N/A	N/A	N/A	GO:0006535	cysteine biosynthetic process from serine	GO:0005737	cytoplasm	GO:0004122;GO:0030170	cystathionine beta-synthase activity;pyridoxal phosphate binding	GO:0019344;GO:0019346;GO:0050667;GO:0070814	cysteine biosynthetic process;homocysteine metabolic process;hydrogen sulfide biosynthetic process;transsulfuration	N/A;N/A	0	30	30	30	85.9	85.9	85.9	39.464	0	323.31	77834000000	780	0	0	0	357960000	564550000
	+	2.25183	7.51293		NAK family pseudokinase, putative	flagellar pocket(25%), endocytic(25%) GO:0005737 GO:0030133 GO:0097014 GO:0051286	cytoplasm, endocytic, flagellar cytoplasm, cell tip(posterior) GO:0005737 GO:0030133 GO:0097014 GO:0051286	Tb927.9.6560:mRNA-p1	Tb927.9.6560:mRNA-p1	Tb927.9.6560	2951	Tb927.9.6560:mRNA-p1 | transcript=Tb927.9.6560:mRNA | gene=Tb927.9.6560 | organism=Trypanosoma_brucei_brucei_TREU927 | gene_product=pseudokinase NRP1 | transcript_product=pseudokinase NRP1 | location=Tb927_09_v5.1:1077469-1079649(+) | protein_length=726 |	Tb927.9.6560:mRNA	1	Tb927_09_v5.1:1,076,924..1,080,180(+)	*	N/A	N/A	GO:0004672;GO:0005524	ATP binding;protein kinase activity	GO:0006468	protein phosphorylation	GO:0005737;GO:0030133;GO:0051286;GO:0097014	cell tip;ciliary plasm;cytoplasm;transport vesicle	GO:0004672;GO:0005524	ATP binding;protein kinase activity	GO:0006468	protein phosphorylation	N/A	0	27	27	27	39.5	39.5	39.5	80.198	0	323.31	41269000000	638	0	0	0	354090000	592270000
	+	2.82144	7.31372		histone H3, putative;histone H3, putative;histone H3, putative;histone H3, putative;histone H3, putative;histone H3, putative;histone H3, putative	nucleoplasm GO:0005654;nucleoplasm GO:0005654;nucleoplasm GO:0005654;nucleoplasm GO:0005654;nucleoplasm GO:0005654;nucleoplasm GO:0005654	nucleoplasm(75%) GO:0005654	Tb927.1.2550:mRNA-p1;Tb927.1.2530:mRNA-p1;Tb927.1.2510:mRNA-p1;Tb927.1.2490:mRNA-p1;Tb927.1.2470:mRNA-p1;Tb927.1.2450:mRNA-p1;Tb927.1.2430:mRNA-p1	Tb927.1.2550:mRNA-p1;Tb927.1.2530:mRNA-p1;Tb927.1.2510:mRNA-p1;Tb927.1.2490:mRNA-p1;Tb927.1.2470:mRNA-p1;Tb927.1.2450:mRNA-p1;Tb927.1.2430:mRNA-p1	Tb927.1.2550;Tb927.1.2530;Tb927.1.2510;Tb927.1.2490;Tb927.1.2470;Tb927.1.2450;Tb927.1.2430	354	Tb927.1.2550:mRNA-p1 | transcript=Tb927.1.2550:mRNA | gene=Tb927.1.2550 | organism=Trypanosoma_brucei_brucei_TREU927 | gene_product=histone H3, putative | transcript_product=histone H3, putative | location=Tb927_01_v5.1:602011-602412(+) | protein_length=13	Tb927.1.2430:mRNA;Tb927.1.2450:mRNA;Tb927.1.2470:mRNA;Tb927.1.2490:mRNA;Tb927.1.2510:mRNA;Tb927.1.2530:mRNA;Tb927.1.2550:mRNA	1;1;1;1;1;1;1	Tb927_01_v5.1:592,441..593,869(+);Tb927_01_v5.1:594,024..595,466(+);Tb927_01_v5.1:595,608..597,044(+);Tb927_01_v5.1:597,200..598,630(+);Tb927_01_v5.1:598,786..600,216(+);Tb927_01_v5.1:600,372..601,800(+);Tb927_01_v5.1:601,956..603,378(+)	*;*;*;*;*;*;*	GO:0000786	nucleosome	GO:0003677;GO:0046982	DNA binding;protein heterodimerization activity	N/A	N/A	GO:0005634;GO:0005654	nucleoplasm;nucleus	GO:0003677;GO:0042301	DNA binding;phosphate ion binding	N/A	N/A	N/A;N/A;N/A;N/A;N/A;N/A;N/A	0	10	10	9	70.7	70.7	63.9	14.75	0	44.884	3378800000	56	0	0	0	270410000	271140000
	+	2.73834	7.18236	RanBPL	hypothetical protein, conserved;ran binding protein, putative	nuclear pore GO:0005643 GO:0031981 GO:0005730	nuclear lumen, nucleolus(peripheral) GO:0005643 GO:0031981 GO:0005730	Tb927.10.8650:mRNA-p1;Tb11.v5.0707.1-p1	Tb927.10.8650:mRNA-p1;Tb11.v5.0707.1-p1	Tb927.10.8650;Tb11.v5.0707	303	Tb927.10.8650:mRNA-p1 | transcript=Tb927.10.8650:mRNA | gene=Tb927.10.8650 | organism=Trypanosoma_brucei_brucei_TREU927 | gene_product=ran binding protein, putative | transcript_product=ran binding protein, putative | location=Tb927_10_v5.1:2141183-2142196	Tb11.v5.0707.1;Tb927.10.8650:mRNA	1;1	Tb927_11_bin_v5.1:3,597,190..3,605,507(+);Tb927_10_v5.1:2,141,139..2,142,362(+)	*;*	N/A	N/A	N/A	N/A	GO:0046907	intracellular transport	GO:0005634;GO:0005643;GO:0005654;GO:0005730;GO:0031981;N/A	N/A;nuclear lumen;nuclear pore;nucleolus;nucleoplasm;nucleus	GO:0005515;N/A	N/A;protein binding	N/A	N/A	N/A;N/A	0	13	13	13	55.5	55.5	55.5	34.723	0	323.31	12018000000	190	0	0	0	255760000	449960000
+	+	3.59152	7.15089	NUP53a	Nucleoporin NUP53a	nuclear pore GO:0005643	nuclear pore, cytoplasm(weak, points) GO:0005643	Tb927.11.15560:mRNA-p1	Tb927.11.15560:mRNA-p1	Tb927.11.15560	1115	Tb927.11.15560:mRNA-p1 | transcript=Tb927.11.15560:mRNA | gene=Tb927.11.15560 | organism=Trypanosoma_brucei_brucei_TREU927 | gene_product=Nucleoporin NUP53a | transcript_product=Nucleoporin NUP53a | location=Tb927_11_v5.1:4130449-4132068(-) | protein_lengt	Tb927.11.15560:mRNA	1	Tb927_11_v5.1:4,130,449..4,132,180(-)	*	GO:0005643	nuclear pore	GO:0017056	structural constituent of nuclear pore	N/A	N/A	GO:0005634;GO:0005643;GO:0044613	nuclear pore;nuclear pore central transport channel;nucleus	GO:0005543;GO:0017056	phospholipid binding;structural constituent of nuclear pore	GO:0006405;GO:0006606	protein import into nucleus;RNA export from nucleus	N/A	0	16	16	16	44.7	44.7	44.7	52.786	0	323.31	12997000000	186	0	0	0	389150000	507970000
	+	2.16628	7.0994		histone H4, putative;histone H4, putative;histone H4, putative;histone H4, putative;histone H4, putative;histone H4, putative;histone H4, putative;histone H4, putative;histone H4, putative;histone H4, putative	nucleoplasm GO:0005654;nucleoplasm(patchy) GO:0005654;cytoplasm(reticulated), flagellar cytoplasm(weak) GO:0005737 GO:0005654;nucleoplasm(<10%), transition zone GO:0035869;nucleoplasm GO:0005654;nucleoplasm GO:0005654;cytoplasm, nucleoplasm(<10%, strong), flagellar cytoplasm, nuclear lumen GO:0005737 GO:0097014 GO:0031981;nucleoplasm(75%), cytoplasm(25%) GO:0005654	nucleoplasm GO:0005737 GO:0005654	Tb927.5.4260:mRNA-p1;Tb927.5.4250:mRNA-p1;Tb927.5.4240:mRNA-p1;Tb927.5.4230:mRNA-p1;Tb927.5.4220:mRNA-p1;Tb927.5.4210:mRNA-p1;Tb927.5.4200:mRNA-p1;Tb927.5.4190:mRNA-p1;Tb927.5.4180:mRNA-p1;Tb927.5.4170:mRNA-p1	Tb927.5.4260:mRNA-p1;Tb927.5.4250:mRNA-p1;Tb927.5.4240:mRNA-p1;Tb927.5.4230:mRNA-p1;Tb927.5.4220:mRNA-p1;Tb927.5.4210:mRNA-p1;Tb927.5.4200:mRNA-p1;Tb927.5.4190:mRNA-p1;Tb927.5.4180:mRNA-p1;Tb927.5.4170:mRNA-p1	Tb927.5.4260;Tb927.5.4250;Tb927.5.4240;Tb927.5.4230;Tb927.5.4220;Tb927.5.4210;Tb927.5.4200;Tb927.5.4190;Tb927.5.4180;Tb927.5.4170	2090	Tb927.5.4260:mRNA-p1 | transcript=Tb927.5.4260:mRNA | gene=Tb927.5.4260 | organism=Trypanosoma_brucei_brucei_TREU927 | gene_product=histone H4, putative | transcript_product=histone H4, putative | location=Tb927_05_v5.1:1334708-1335010(-) | protein_length=	Tb927.5.4170:mRNA;Tb927.5.4180:mRNA;Tb927.5.4190:mRNA;Tb927.5.4200:mRNA;Tb927.5.4210:mRNA;Tb927.5.4220:mRNA;Tb927.5.4230:mRNA;Tb927.5.4240:mRNA;Tb927.5.4250:mRNA;Tb927.5.4260:mRNA	1;1;1;1;1;1;1;1;1;1	Tb927_05_v5.1:1,328,084..1,328,420(-);Tb927_05_v5.1:1,328,642..1,329,156(-);Tb927_05_v5.1:1,329,378..1,329,892(-);Tb927_05_v5.1:1,330,114..1,330,628(-);Tb927_05_v5.1:1,331,028..1,331,364(-);Tb927_05_v5.1:1,331,526..1,332,100(-);Tb927_05_v5.1:1,332,322..1,332,836(-);Tb927_05_v5.1:1,333,079..1,333,572(-);Tb927_05_v5.1:1,333,794..1,334,308(-);Tb927_05_v5.1:1,334,551..1,335,044(-)	*;*;*;*;*;*;*;*;*;*	GO:0000786	nucleosome	GO:0003677;GO:0046982	DNA binding;protein heterodimerization activity	N/A	N/A	GO:0000786;GO:0005654;GO:0005737;GO:0031981;GO:0035869;GO:0097014	ciliary plasm;ciliary transition zone;cytoplasm;nuclear lumen;nucleoplasm;nucleosome	GO:0003677	DNA binding	GO:0006334	nucleosome assembly	N/A;N/A;N/A;N/A;N/A;N/A;N/A;N/A;N/A;N/A	0	10	10	8	61	61	50	11.142	0	193.27	11001000000	118	0	0	0	508450000	444790000
	+	3.17776	6.94008		calmodulin;calmodulin;calmodulin;calmodulin	paraflagellar rod GO:0097740 GO:0005737 GO:0005654;paraflagellar rod GO:0097740;paraflagellar rod GO:0097740;paraflagellar rod(75%) GO:0097740	paraflagellar rod, cytoplasm, nucleoplasm GO:0097740 GO:0005737 GO:0005654	Tb927.11.13050:mRNA-p1;Tb927.11.13040:mRNA-p1;Tb927.11.13030:mRNA-p1;Tb927.11.13020:mRNA-p1	Tb927.11.13050:mRNA-p1;Tb927.11.13040:mRNA-p1;Tb927.11.13030:mRNA-p1;Tb927.11.13020:mRNA-p1	Tb927.11.13050;Tb927.11.13040;Tb927.11.13030;Tb927.11.13020	1007	Tb927.11.13050:mRNA-p1 | transcript=Tb927.11.13050:mRNA | gene=Tb927.11.13050 | organism=Trypanosoma_brucei_brucei_TREU927 | gene_product=calmodulin | transcript_product=calmodulin | location=Tb927_11_v5.1:3487971-3488420(-) | protein_length=149 | sequence	Tb927.11.13020:mRNA;Tb927.11.13030:mRNA;Tb927.11.13040:mRNA;Tb927.11.13050:mRNA	1;1;1;1	Tb927_11_v5.1:3,484,994..3,485,968(-);Tb927_11_v5.1:3,486,080..3,486,807(-);Tb927_11_v5.1:3,486,919..3,487,646(-);Tb927_11_v5.1:3,487,758..3,488,469(-)	*;*;*;*	N/A	N/A	GO:0005509	calcium ion binding	GO:0019722	calcium-mediated signaling	GO:0000331;GO:0005654;GO:0005737;GO:0005829;GO:0005929;GO:0005930;GO:0097740	axoneme;cilium;contractile vacuole;cytoplasm;cytosol;nucleoplasm;paraflagellar rod	GO:0005509;GO:0030234	calcium ion binding;enzyme regulator activity	GO:0000226;GO:0019722	calcium-mediated signaling;microtubule cytoskeleton organization	N/A;N/A;N/A;N/A	0	15	15	15	71.1	71.1	71.1	16.838	0	323.31	17253000000	297	0	0	0	234920000	338040000
	+	2.03416	6.90401		histone H2A, putative;histone H2A, putative;histone H2A, putative;histone H2A, putative;histone H2A, putative;histone H2A, putative;histone H2A, putative;histone H2A, putative;histone H2A, putative;histone H2A, putative;histone H2A, putative;histone H2A, putative;histone H2A, putative	nucleoplasm GO:0005654;nucleoplasm(75%) GO:0005654;nucleoplasm(75%) GO:0005654;nucleoplasm GO:0005654;nucleoplasm(75%) GO:0005654;nucleoplasm(75%), cytoplasm(25%, weak), flagellar cytoplasm(25%, weak), nuclear lumen(25%, weak) GO:0005654;nucleoplasm(75%) GO:0005654;nucleoplasm(75%), cytoplasm(75%, weak), flagellar cytoplasm(75%, weak), nuclear lumen(75%, weak) GO:0005654;nucleoplasm(75%) GO:00056…	nucleoplasm GO:0005654	Tb927.7.2940:mRNA-p1;Tb927.7.2930:mRNA-p1;Tb927.7.2920:mRNA-p1;Tb927.7.2910:mRNA-p1;Tb927.7.2900:mRNA-p1;Tb927.7.2890:mRNA-p1;Tb927.7.2880:mRNA-p1;Tb927.7.2870:mRNA-p1;Tb927.7.2860:mRNA-p1;Tb927.7.2850:mRNA-p1;Tb927.7.2840:mRNA-p1;Tb927.7.2830:mRNA-p1;Tb927.7.2820:mRNA-p1	Tb927.7.2940:mRNA-p1;Tb927.7.2930:mRNA-p1;Tb927.7.2920:mRNA-p1;Tb927.7.2910:mRNA-p1;Tb927.7.2900:mRNA-p1;Tb927.7.2890:mRNA-p1;Tb927.7.2880:mRNA-p1;Tb927.7.2870:mRNA-p1;Tb927.7.2860:mRNA-p1;Tb927.7.2850:mRNA-p1;Tb927.7.2840:mRNA-p1;Tb927.7.2830:mRNA-p1;Tb927.7.2820:mRNA-p1	Tb927.7.2940;Tb927.7.2930;Tb927.7.2920;Tb927.7.2910;Tb927.7.2900;Tb927.7.2890;Tb927.7.2880;Tb927.7.2870;Tb927.7.2860;Tb927.7.2850;Tb927.7.2840;Tb927.7.2830;Tb927.7.2820	2331	Tb927.7.2940:mRNA-p1 | transcript=Tb927.7.2940:mRNA | gene=Tb927.7.2940 | organism=Trypanosoma_brucei_brucei_TREU927 | gene_product=histone H2A, putative | transcript_product=histone H2A, putative | location=Tb927_07_v5.1:739893-740297(+) | protein_length=	Tb927.7.2820:mRNA;Tb927.7.2830:mRNA;Tb927.7.2840:mRNA;Tb927.7.2850:mRNA;Tb927.7.2860:mRNA;Tb927.7.2870:mRNA;Tb927.7.2880:mRNA;Tb927.7.2890:mRNA;Tb927.7.2900:mRNA;Tb927.7.2910:mRNA;Tb927.7.2920:mRNA;Tb927.7.2930:mRNA;Tb927.7.2940:mRNA	1;1;1;1;1;1;1;1;1;1;1;1;1	Tb927_07_v5.1:728,916..729,625(+);Tb927_07_v5.1:729,826..730,534(+);Tb927_07_v5.1:730,735..731,380(+);Tb927_07_v5.1:731,645..732,353(+);Tb927_07_v5.1:732,554..733,199(+);Tb927_07_v5.1:733,464..734,172(+);Tb927_07_v5.1:734,373..735,017(+);Tb927_07_v5.1:735,282..735,927(+);Tb927_07_v5.1:736,192..736,900(+);Tb927_07_v5.1:737,101..737,745(+);Tb927_07_v5.1:738,010..738,653(+);Tb927_07_v5.1:738,918..73…	*;*;*;*;*;*;*;*;*;*;*;*;*	GO:0000786	nucleosome	GO:0003677;GO:0046982	DNA binding;protein heterodimerization activity	N/A	N/A	GO:0005634;GO:0005654	nucleoplasm;nucleus	GO:0003677	DNA binding	GO:0006325;GO:0006342;GO:0051276	chromatin organization;chromatin silencing;chromosome organization	N/A;N/A;N/A;N/A;N/A;N/A;N/A;N/A;N/A;N/A;N/A;N/A;N/A	0	6	6	6	32.1	32.1	32.1	14.212	0	53.891	6038200000	71	0	0	0	300890000	360290000
	+	2.36392	6.87737		Ras-induced vulval development antagonist, putative	cytoplasm(reticulated) GO:0005737 GO:0005654	nucleoplasm, cytoplasm(weak) GO:0005737 GO:0005654	Tb927.10.11230:mRNA-p1	Tb927.10.11230:mRNA-p1	Tb927.10.11230	430	Tb927.10.11230:mRNA-p1 | transcript=Tb927.10.11230:mRNA | gene=Tb927.10.11230 | organism=Trypanosoma_brucei_brucei_TREU927 | gene_product=Ras-induced vulval development antagonist, putative | transcript_product=Ras-induced vulval development antagonist, pu	Tb927.10.11230:mRNA	1	Tb927_10_v5.1:2,746,454..2,747,566(-)	*	N/A	N/A	GO:0003682	chromatin binding	N/A	N/A	GO:0005634;GO:0005654;GO:0005737	cytoplasm;nucleoplasm;nucleus	N/A	N/A	GO:0010468	regulation of gene expression	N/A	0	22	22	22	66.3	66.3	66.3	34.706	0	323.31	13941000000	246	0	0	0	309680000	532930000
	+	2.34158	6.76077	NUP-1	NUP-1 protein, putative			Tb927.2.4230:mRNA-p1;Tb11.v5.0827.1-p1	Tb927.2.4230:mRNA-p1	Tb927.2.4230	1588	Tb927.2.4230:mRNA-p1 | transcript=Tb927.2.4230:mRNA | gene=Tb927.2.4230 | organism=Trypanosoma_brucei_brucei_TREU927 | gene_product=NUP-1 protein, putative | transcript_product=NUP-1 protein, putative | location=Tb927_02_v5.1:743768-754711(-) | protein_len	Tb927.2.4230:mRNA	1	Tb927_02_v5.1:742,984..754,825(-)	*	N/A	N/A	N/A	N/A	N/A	N/A	GO:0005634;GO:0005652	nuclear lamina;nucleus	N/A	N/A	N/A	N/A	N/A	0	58	58	58	51.7	51.7	51.7	406.9	0	323.31	5330500000	207	0	0	0	184160000	302150000
	+	2.98178	6.62639	RanBP1	Ran-binding protein 1, putative		nuclear pore GO:0005643	Tb927.11.3380:mRNA-p1	Tb927.11.3380:mRNA-p1	Tb927.11.3380	1267	Tb927.11.3380:mRNA-p1 | transcript=Tb927.11.3380:mRNA | gene=Tb927.11.3380 | organism=Trypanosoma_brucei_brucei_TREU927 | gene_product=Ran-binding protein 1, putative | transcript_product=Ran-binding protein 1, putative | location=Tb927_11_v5.1:991911-9923	Tb927.11.3380:mRNA	1	Tb927_11_v5.1:991,858..993,033(+)	*	N/A	N/A	N/A	N/A	GO:0046907	intracellular transport	GO:0005634;GO:0005643;GO:0005737	cytoplasm;nuclear pore;nucleus	GO:0005092;GO:0005515	GDP-dissociation inhibitor activity;protein binding	N/A	N/A	N/A	0	13	13	13	71.3	71.3	71.3	17.703	0	114	6688000000	103	0	0	0	189440000	212550000
	+	3.18832	6.60938		kinetoplastid membrane protein 11-5;kinetoplastid membrane protein 11-4;kinetoplastid membrane protein 11-3;kinetoplastid membrane protein 11-2;kinetoplastid membrane protein 11-1	flagellum attachment zone, axoneme, basal body, cell tip(anterior, point), nucleus(points, weak), pro-basal body GO:0120119 GO:0005930 GO:0036064 GO:0051286 GO:0120280 GO:0005654 GO:0005737	basal body, flagellum attachment zone, axoneme, nucleoplasm, cytoplasm GO:0120119 GO:0005930 GO:0036064 GO:0051286 GO:0120280 GO:0005654 GO:0005737	Tb927.9.13920:mRNA-p1;Tb927.9.13860:mRNA-p1;Tb927.9.13820:mRNA-p1;Tb927.9.13795:mRNA-p1;Tb927.9.13785:mRNA-p1	Tb927.9.13920:mRNA-p1;Tb927.9.13860:mRNA-p1;Tb927.9.13820:mRNA-p1;Tb927.9.13795:mRNA-p1;Tb927.9.13785:mRNA-p1	Tb927.9.13920;Tb927.9.13860;Tb927.9.13820;Tb927.9.13795;Tb927.9.13785	2822	Tb927.9.13920:mRNA-p1 | transcript=Tb927.9.13920:mRNA | gene=Tb927.9.13920 | organism=Trypanosoma_brucei_brucei_TREU927 | gene_product=kinetoplastid membrane protein 11-1 | transcript_product=kinetoplastid membrane protein 11-1 | location=Tb927_09_v5.1:218	Tb927.9.13785:mRNA;Tb927.9.13795:mRNA;Tb927.9.13820:mRNA;Tb927.9.13860:mRNA;Tb927.9.13920:mRNA	1;1;1;1;1	Tb927_09_v5.1:2,178,426..2,178,842(-);Tb927_09_v5.1:2,178,980..2,179,435(-);Tb927_09_v5.1:2,179,563..2,180,008(-);Tb927_09_v5.1:2,180,146..2,180,601(-);Tb927_09_v5.1:2,180,729..2,181,174(-)	*;*;*;*;*	GO:0005737;GO:0005874	cytoplasm;microtubule	N/A	N/A	GO:0006952;GO:0008284	defense response;positive regulation of cell population proliferation	GO:0005654;GO:0005737;GO:0005856;GO:0005929;GO:0005930;GO:0032991;GO:0036064;GO:0051286;GO:0120119;GO:0120280	axoneme;cell tip;ciliary basal body;ciliary pro-basal body;cilium;cytoplasm;cytoskeleton;flagellum attachment zone;nucleoplasm;protein-containing complex	GO:0005515;GO:0044877	protein binding;protein-containing complex binding	GO:0032053	ciliary basal body organization	N/A;N/A;N/A;N/A;N/A	0	16	16	16	97.8	97.8	97.8	11.076	0	173.96	15369000000	247	0	0	0	237620000	270970000
+	+	3.92912	6.60741		DNA/RNA-binding protein Alba 3	cytoplasm(points) GO:0005737	cytoplasm(points) GO:0005737	Tb927.4.2040:mRNA-p1	Tb927.4.2040:mRNA-p1	Tb927.4.2040	1857	Tb927.4.2040:mRNA-p1 | transcript=Tb927.4.2040:mRNA | gene=Tb927.4.2040 | organism=Trypanosoma_brucei_brucei_TREU927 | gene_product=DNA/RNA-binding protein Alba 3 | transcript_product=DNA/RNA-binding protein Alba 3 | location=Tb927_04_v5.1:512689-513261(-)	Tb927.4.2040:mRNA	1	Tb927_04_v5.1:512,184..513,319(-)	*	N/A	N/A	GO:0003676	nucleic acid binding	N/A	N/A	GO:0005730;GO:0005737;GO:0005929;GO:0010494	cilium;cytoplasm;cytoplasmic stress granule;nucleolus	GO:0003723;GO:0003729;GO:0044877	mRNA binding;protein-containing complex binding;RNA binding	GO:0034605	cellular response to heat	N/A	0	10	10	4	41.6	41.6	19.5	20.808	0	59.585	1543500000	46	0	0	0	256510000	176740000
	+	2.80857	6.48441		hypothetical protein, conserved		cytoplasm(75%), flagellar cytoplasm(75%), nuclear lumen(75%) GO:0005737 GO:0097014 GO:0031981	Tb927.9.4960:mRNA-p1	Tb927.9.4960:mRNA-p1	Tb927.9.4960	2917	Tb927.9.4960:mRNA-p1 | transcript=Tb927.9.4960:mRNA | gene=Tb927.9.4960 | organism=Trypanosoma_brucei_brucei_TREU927 | gene_product=hypothetical protein, conserved | transcript_product=hypothetical protein, conserved | location=Tb927_09_v5.1:899036-899182(	Tb927.9.4960:mRNA	1	Tb927_09_v5.1:898,917..899,372(+)	*	N/A	N/A	N/A	N/A	N/A	N/A	GO:0005737;GO:0031981;GO:0097014	ciliary plasm;cytoplasm;nuclear lumen	N/A	N/A	N/A	N/A	N/A	0	6	6	6	72.9	72.9	72.9	5.3027	0	132.69	8186500000	110	0	0	0	115340000	204500000
	+	2.92846	6.39666	NUP75	Nucleoporin NUP75	nucleoplasm(weak), nucleolus(points) GO:0005730 GO:0005643	nuclear pore(75%) GO:0005730 GO:0005643	Tb927.8.8050:mRNA-p1	Tb927.8.8050:mRNA-p1	Tb927.8.8050	2720	Tb927.8.8050:mRNA-p1 | transcript=Tb927.8.8050:mRNA | gene=Tb927.8.8050 | organism=Trypanosoma_brucei_brucei_TREU927 | gene_product=Nucleoporin NUP75 | transcript_product=Nucleoporin NUP75 | location=Tb927_08_v5.1:2384504-2386723(+) | protein_length=739 |	Tb927.8.8050:mRNA	1	Tb927_08_v5.1:2,384,408..2,386,723(+)	*	N/A	N/A	N/A	N/A	N/A	N/A	GO:0005643;GO:0005730	nuclear pore;nucleolus	N/A	N/A	N/A	N/A	N/A	0	19	18	18	46.3	45.2	45.2	74.823	0	208.92	2887400000	99	0	0	0	138650000	210690000
	+	2.11575	6.36816		hypothetical protein, conserved	nuclear pore GO:0005643 GO:0005635	nuclear envelope(points, strong, 50%) GO:0005643 GO:0005635	Tb927.3.5370:mRNA-p1	Tb927.3.5370:mRNA-p1	Tb927.3.5370	1794	Tb927.3.5370:mRNA-p1 | transcript=Tb927.3.5370:mRNA | gene=Tb927.3.5370 | organism=Trypanosoma_brucei_brucei_TREU927 | gene_product=hypothetical protein, conserved | transcript_product=hypothetical protein, conserved | location=Tb927_03_v5.1:1504126-150506	Tb927.3.5370:mRNA	1	Tb927_03_v5.1:1,504,120..1,505,708(+)	*	N/A	N/A	N/A	N/A	N/A	N/A	GO:0005634;GO:0005635;GO:0005643;GO:0020023	kinetoplast;nuclear envelope;nuclear pore;nucleus	N/A	N/A	N/A	N/A	N/A	0	17	17	17	46.6	46.6	46.6	34.254	0	234.84	4068500000	77	0	0	0	147970000	316140000
	+	2.67339	6.24569		DNA-directed RNA polymerase II, subunit 9, putative;DNA-direcetd RNA polymerase II, subunit 9, putative	cytoplasm(points) GO:0005737 GO:0005654	nucleoplasm GO:0005737 GO:0005654	Tb927.11.7280:mRNA-p1;Tb11.v5.0255.1-p1	Tb927.11.7280:mRNA-p1;Tb11.v5.0255.1-p1	Tb927.11.7280;Tb11.v5.0255	216	Tb927.11.7280:mRNA-p1 | transcript=Tb927.11.7280:mRNA | gene=Tb927.11.7280 | organism=Trypanosoma_brucei_brucei_TREU927 | gene_product=DNA-direcetd RNA polymerase II, subunit 9, putative | transcript_product=DNA-direcetd RNA polymerase II, subunit 9, putat	Tb11.v5.0255.1;Tb927.11.7280:mRNA	1;1	Tb927_11_bin_v5.1:524,469..524,891(-);Tb927_11_v5.1:2,054,564..2,054,986(+)	*;*	N/A	N/A	N/A	N/A	GO:0006351;GO:0006379	mRNA cleavage;transcription, DNA-templated	GO:0005634;GO:0005654;GO:0005665;GO:0005737	cytoplasm;nucleoplasm;nucleus;RNA polymerase II, core complex	GO:0003899	DNA-directed 5'-3' RNA polymerase activity	GO:0001193;GO:0006283;GO:0006351;GO:0006367	maintenance of transcriptional fidelity during DNA-templated transcription elongation from RNA polymerase II promoter;transcription initiation from RNA polymerase II promoter;transcription, DNA-templated;transcription-coupled nucleotide-excision repair	N/A;N/A	0	7	7	7	78.2	78.2	78.2	15.426	0	310.01	7106100000	103	0	0	0	147950000	253140000
	+	2.25661	6.2272		PITH domain-containing protein	cytoplasm, flagellar cytoplasm, nuclear lumen GO:0005737 GO:0097014 GO:0031981	cytoplasm, flagellar cytoplasm, nuclear lumen GO:0005737 GO:0097014 GO:0031981	Tb927.6.1270:mRNA-p1	Tb927.6.1270:mRNA-p1	Tb927.6.1270	2121	Tb927.6.1270:mRNA-p1 | transcript=Tb927.6.1270:mRNA | gene=Tb927.6.1270 | organism=Trypanosoma_brucei_brucei_TREU927 | gene_product=PITH domain-containing protein | transcript_product=PITH domain-containing protein | location=Tb927_06_v5.1:470831-471478(-)	Tb927.6.1270:mRNA	1	Tb927_06_v5.1:470,736..471,502(-)	*	N/A	N/A	N/A	N/A	N/A	N/A	GO:0005737;GO:0031981;GO:0097014	ciliary plasm;cytoplasm;nuclear lumen	N/A	N/A	N/A	N/A	N/A	0	9	9	9	54	54	54	23.703	0	323.31	13360000000	162	0	0	0	180530000	297070000
	+	2.84733	6.13854	DUF1663	Protein of unknown function (DUF1663), putative	nuclear envelope, cytoplasm(75%, weak, reticulated) GO:0005635	cytoplasm(weak) GO:0005635	Tb927.7.2330:mRNA-p1	Tb927.7.2330:mRNA-p1	Tb927.7.2330	2302	Tb927.7.2330:mRNA-p1 | transcript=Tb927.7.2330:mRNA | gene=Tb927.7.2330 | organism=Trypanosoma_brucei_brucei_TREU927 | gene_product=Protein of unknown function (DUF1663), putative | transcript_product=Protein of unknown function (DUF1663), putative | locat	Tb927.7.2330:mRNA	1	Tb927_07_v5.1:599,448..603,835(-)	*	N/A	N/A	N/A	N/A	N/A	N/A	GO:0005634;GO:0005635	nuclear envelope;nucleus	N/A	N/A	N/A	N/A	N/A	0	16	16	16	26.6	26.6	26.6	123.84	0	293.22	4070200000	103	0	0	0	174280000	238830000
	+	3.40978	6.11963	NUP53b	Nucleoporin NUP53b	nuclear pore GO:0005643	nuclear pore GO:0005643	Tb927.3.3540:mRNA-p1	Tb927.3.3540:mRNA-p1	Tb927.3.3540	1735	Tb927.3.3540:mRNA-p1 | transcript=Tb927.3.3540:mRNA | gene=Tb927.3.3540 | organism=Trypanosoma_brucei_brucei_TREU927 | gene_product=Nucleoporin NUP53b | transcript_product=Nucleoporin NUP53b | location=Tb927_03_v5.1:994998-996533(+) | protein_length=511 |	Tb927.3.3540:mRNA	1	Tb927_03_v5.1:994,961..996,689(+)	*	N/A	N/A	N/A	N/A	N/A	N/A	GO:0005634;GO:0005643;GO:0044613	nuclear pore;nuclear pore central transport channel;nucleus	N/A	N/A	N/A	N/A	N/A	0	20	20	20	57.3	57.3	57.3	52.878	0	323.31	4291100000	183	0	0	0	103930000	144470000
	+	2.77032	5.98625		Nucleoporin NUP59		nucleoplasm GO:0005654	Tb927.11.2670:mRNA-p1	Tb927.11.2670:mRNA-p1	Tb927.11.2670	1233	Tb927.11.2670:mRNA-p1 | transcript=Tb927.11.2670:mRNA | gene=Tb927.11.2670 | organism=Trypanosoma_brucei_brucei_TREU927 | gene_product=Nucleoporin NUP59 | transcript_product=Nucleoporin NUP59 | location=Tb927_11_v5.1:783432-785069(-) | protein_length=545 |	Tb927.11.2670:mRNA	1	Tb927_11_v5.1:783,432..785,246(-)	*	N/A	N/A	N/A	N/A	N/A	N/A	GO:0005634;GO:0005654	nucleoplasm;nucleus	N/A	N/A	N/A	N/A	N/A	0	29	29	29	60.2	60.2	60.2	58.822	0	323.31	49175000000	458	0	0	0	163090000	249480000
	+	2.3755	5.95865		nuclear transmembrane protein, putative	nuclear envelope, cytoplasm(reticulated, weak) GO:0005635	nuclear envelope(75%), nuclear envelope(75%, points) GO:0005635	Tb927.10.3640:mRNA-p1	Tb927.10.3640:mRNA-p1	Tb927.10.3640	681	Tb927.10.3640:mRNA-p1 | transcript=Tb927.10.3640:mRNA | gene=Tb927.10.3640 | organism=Trypanosoma_brucei_brucei_TREU927 | gene_product=nuclear transmembrane protein, putative | transcript_product=nuclear transmembrane protein, putative | location=Tb927_10_	Tb927.10.3640:mRNA	1	Tb927_10_v5.1:943,733..944,776(-)	*	GO:0016021	integral component of membrane	N/A	N/A	N/A	N/A	GO:0005634;GO:0005635;GO:0031965;GO:0031981	nuclear envelope;nuclear lumen;nuclear membrane;nucleus	N/A	N/A	N/A	N/A	N/A	6	8	8	8	19	19	19	31.534	0	65.082	3073500000	36	0	0	0	119000000	169060000
	+	2.82314	5.89512		hypothetical protein, conserved	nucleoplasm GO:0005654	nucleoplasm GO:0005654	Tb927.10.12110:mRNA-p1	Tb927.10.12110:mRNA-p1	Tb927.10.12110	457	Tb927.10.12110:mRNA-p1 | transcript=Tb927.10.12110:mRNA | gene=Tb927.10.12110 | organism=Trypanosoma_brucei_brucei_TREU927 | gene_product=hypothetical protein, conserved | transcript_product=hypothetical protein, conserved | location=Tb927_10_v5.1:2947190-	Tb927.10.12110:mRNA	1	Tb927_10_v5.1:2,947,070..2,948,505(+)	*	N/A	N/A	N/A	N/A	N/A	N/A	GO:0005654	nucleoplasm	N/A	N/A	N/A	N/A	N/A	0	7	7	7	75.2	75.2	75.2	13.003	0	78.006	5898300000	102	0	0	0	217010000	363590000
	+	3.27621	5.86944	Hyp Con	hypothetical protein, conserved			Tb927.6.1920:mRNA-p1	Tb927.6.1920:mRNA-p1	Tb927.6.1920	2139	Tb927.6.1920:mRNA-p1 | transcript=Tb927.6.1920:mRNA | gene=Tb927.6.1920 | organism=Trypanosoma_brucei_brucei_TREU927 | gene_product=hypothetical protein, conserved | transcript_product=hypothetical protein, conserved | location=Tb927_06_v5.1:635176-636348(	Tb927.6.1920:mRNA	1	Tb927_06_v5.1:633,100..636,397(-)	*	N/A	N/A	N/A	N/A	N/A	N/A	GO:0005634	nucleus	N/A	N/A	N/A	N/A	N/A	0	31	31	31	62.1	62.1	62.1	42.421	0	323.31	8387900000	181	0	0	0	167950000	253020000
	+	2.44473	5.83767		40S ribosomal protein S12, putative	cytoplasm(patchy), nucleolus GO:0005737 GO:0005730 GO:0005654 GO:0097014	nucleoplasm(strong), cytoplasm, flagellar cytoplasm GO:0005737 GO:0005730 GO:0005654 GO:0097014	Tb927.10.8430:mRNA-p1	Tb927.10.8430:mRNA-p1	Tb927.10.8430	833	Tb927.10.8430:mRNA-p1 | transcript=Tb927.10.8430:mRNA | gene=Tb927.10.8430 | organism=Trypanosoma_brucei_brucei_TREU927 | gene_product=40S ribosomal protein S12, putative | transcript_product=40S ribosomal protein S12, putative | location=Tb927_10_v5.1:209	Tb927.10.8430:mRNA	1	Tb927_10_v5.1:2,091,993..2,092,542(+)	*	GO:0005840	ribosome	GO:0003735	structural constituent of ribosome	GO:0006412	translation	GO:0005622;GO:0005654;GO:0005730;GO:0005737;GO:0005840;GO:0022627;GO:0097014	ciliary plasm;cytoplasm;cytosolic small ribosomal subunit;intracellular anatomical structure;nucleolus;nucleoplasm;ribosome	GO:0003735	structural constituent of ribosome	GO:0006412	translation	N/A	0	11	11	11	76.1	76.1	76.1	16.061	0	323.31	5471700000	155	0	0	0	113730000	107510000
	+	1.3945	5.8269		alpha tubulin;alpha tubulin;alpha tubulin;alpha tubulin	cytoplasm, cortical cytoskeleton, flagellum(weak), basal body GO:0005737 GO:0030863 GO:0036064;cortical cytoskeleton, cytoplasm(weak), flagellum(weak) GO:0030863;cortical cytoskeleton, cytoplasm(weak), flagellum(weak) GO:0030863;cortical cytoskeleton, cytoplasm, flagellum(weak) GO:0030863 GO:0005737	cytoplasm(75%) GO:0005737 GO:0030863 GO:0036064	Tb927.1.2400:mRNA-p1;Tb927.1.2380:mRNA-p1;Tb927.1.2360:mRNA-p1;Tb927.1.2340:mRNA-p1	Tb927.1.2400:mRNA-p1;Tb927.1.2380:mRNA-p1;Tb927.1.2360:mRNA-p1;Tb927.1.2340:mRNA-p1	Tb927.1.2400;Tb927.1.2380;Tb927.1.2360;Tb927.1.2340	353	Tb927.1.2400:mRNA-p1 | transcript=Tb927.1.2400:mRNA | gene=Tb927.1.2400 | organism=Trypanosoma_brucei_brucei_TREU927 | gene_product=alpha tubulin | transcript_product=alpha tubulin | location=Tb927_01_v5.1:583368-584723(+) | protein_length=451 | sequence_S	Tb927.1.2340:mRNA;Tb927.1.2360:mRNA;Tb927.1.2380:mRNA;Tb927.1.2400:mRNA	1;1;1;1	Tb927_01_v5.1:572,336..573,881(+);Tb927_01_v5.1:575,978..577,523(+);Tb927_01_v5.1:579,620..581,165(+);Tb927_01_v5.1:583,262..584,807(+)	*;*;*;*	GO:0005874	microtubule	GO:0003924;GO:0005200;GO:0005525	GTP binding;GTPase activity;structural constituent of cytoskeleton	GO:0007017	microtubule-based process	GO:0005737;GO:0005874;GO:0030863;GO:0036064	ciliary basal body;cortical cytoskeleton;cytoplasm;microtubule	GO:0005200;GO:0005525	GTP binding;structural constituent of cytoskeleton	GO:0000226;GO:0000278;GO:0007017	microtubule cytoskeleton organization;microtubule-based process;mitotic cell cycle	N/A;N/A;N/A;N/A	0	32	32	14	80.7	80.7	35.5	49.787	0	323.31	43501000000	504	0	100850000	14132000	1446200000	814180000
	+	2.37803	5.76338		small GTPase	basal body, pro-basal body, flagellum, cytoplasm(weak) GO:0036064 GO:0120280 GO:0005929		Tb927.11.15030:mRNA-p1	Tb927.11.15030:mRNA-p1	Tb927.11.15030	1087	Tb927.11.15030:mRNA-p1 | transcript=Tb927.11.15030:mRNA | gene=Tb927.11.15030 | organism=Trypanosoma_brucei_brucei_TREU927 | gene_product=small GTPase | transcript_product=small GTPase | location=Tb927_11_v5.1:3998986-3999585(-) | protein_length=199 | sequ	Tb927.11.15030:mRNA	1	Tb927_11_v5.1:3,997,609..3,999,633(-)	*	N/A	N/A	GO:0003924;GO:0005525	GTP binding;GTPase activity	N/A	N/A	GO:0005929;GO:0012505;GO:0036064;GO:0120280	ciliary basal body;ciliary pro-basal body;cilium;endomembrane system	GO:0003924	GTPase activity	GO:0006886;GO:0007264	intracellular protein transport;small GTPase mediated signal transduction	N/A	0	8	8	8	37.2	37.2	37.2	22.782	0	96.718	11752000000	113	0	0	0	133650000	174160000
	+	3.31439	5.75531		cysteine peptidase, Clan CA, family C2, putative		flagellar membrane(distal, end), nuclear lumen, cytoplasm, flagellar cytoplasm GO:0060170 GO:0031981 GO:0005737 GO:0097014	Tb927.7.4070:mRNA-p1	Tb927.7.4070:mRNA-p1	Tb927.7.4070	2372	Tb927.7.4070:mRNA-p1 | transcript=Tb927.7.4070:mRNA | gene=Tb927.7.4070 | organism=Trypanosoma_brucei_brucei_TREU927 | gene_product=cysteine peptidase, Clan CA, family C2, putative | transcript_product=cysteine peptidase, Clan CA, family C2, putative | loc	Tb927.7.4070:mRNA	1	Tb927_07_v5.1:1,075,964..1,077,140(+)	*	N/A	N/A	N/A	N/A	N/A	N/A	GO:0005737;GO:0005929;GO:0031981;GO:0060170;GO:0097014	ciliary membrane;ciliary plasm;cilium;cytoplasm;nuclear lumen	N/A	N/A	N/A	N/A	N/A	0	14	14	5	93.3	93.3	40.8	13.518	0	286.5	14123000000	153	0	0	0	102910000	157530000
	+	2.4242	5.59842		hypothetical protein, conserved;Nucleolar protein 127	nucleolus(peripheral, points, 75%) GO:0005730	nucleolus(points) GO:0005730	Tb927.8.3870:mRNA-p1;Tb11.v5.0681.1-p1	Tb927.8.3870:mRNA-p1;Tb11.v5.0681.1-p1	Tb927.8.3870;Tb11.v5.0681	2582	Tb927.8.3870:mRNA-p1 | transcript=Tb927.8.3870:mRNA | gene=Tb927.8.3870 | organism=Trypanosoma_brucei_brucei_TREU927 | gene_product=Nucleolar protein 127 | transcript_product=Nucleolar protein 127 | location=Tb927_08_v5.1:1152105-1155722(-) | protein_lengt	Tb11.v5.0681.1;Tb927.8.3870:mRNA	1;1	Tb927_11_bin_v5.1:3,410,424..3,416,288(-);Tb927_08_v5.1:1,151,890..1,155,753(-)	*;*	N/A	N/A	N/A	N/A	N/A	N/A	GO:0005634;GO:0005730;GO:0005819;N/A	N/A;nucleolus;nucleus;spindle	N/A	N/A	N/A	N/A	N/A;N/A	0	16	16	16	39.8	39.8	39.8	127.73	0	133.35	5771000000	128	0	0	0	71135000	97066000
+	+	3.61585	5.58799	RTB2	GTP-binding nuclear protein rtb2, putative		nuclear pore(strong), cytoplasm GO:0005643 GO:0005737	Tb927.3.1120:mRNA-p1	Tb927.3.1120:mRNA-p1	Tb927.3.1120	1641	Tb927.3.1120:mRNA-p1 | transcript=Tb927.3.1120:mRNA | gene=Tb927.3.1120 | organism=Trypanosoma_brucei_brucei_TREU927 | gene_product=GTP-binding nuclear protein rtb2, putative | transcript_product=GTP-binding nuclear protein rtb2, putative | location=Tb927_	Tb927.3.1120:mRNA	1	Tb927_03_v5.1:273,335..274,386(+)	*	N/A	N/A	GO:0003924;GO:0005525	GTP binding;GTPase activity	GO:0006913	nucleocytoplasmic transport	GO:0005634;GO:0005643;GO:0005737	cytoplasm;nuclear pore;nucleus	GO:0003924;GO:0005525	GTP binding;GTPase activity	GO:0000054;GO:0006606;GO:0006886;GO:0007264	intracellular protein transport;protein import into nucleus;ribosomal subunit export from nucleus;small GTPase mediated signal transduction	N/A	0	23	23	23	90.8	90.8	90.8	24.406	0	323.31	9976600000	229	0	0	0	104950000	131740000
	+	2.46791	5.56906		Adenine phosphoribosyltransferase, putative	cytoplasm(50%), cytoplasm(reticulated, weak, 50%), flagellar cytoplasm(50%), nuclear lumen(50%) GO:0005737 GO:0097014 GO:0031981	cytoplasm, flagellar cytoplasm GO:0005737 GO:0097014 GO:0031981	Tb927.7.1780:mRNA-p1	Tb927.7.1780:mRNA-p1	Tb927.7.1780	2282	Tb927.7.1780:mRNA-p1 | transcript=Tb927.7.1780:mRNA | gene=Tb927.7.1780 | organism=Trypanosoma_brucei_brucei_TREU927 | gene_product=Adenine phosphoribosyltransferase, putative | transcript_product=Adenine phosphoribosyltransferase, putative | location=Tb92	Tb927.7.1780:mRNA	1	Tb927_07_v5.1:436,677..438,023(+)	*	N/A	N/A	N/A	N/A	GO:0009116	nucleoside metabolic process	GO:0005737;GO:0020015;GO:0031981;GO:0097014	ciliary plasm;cytoplasm;glycosome;nuclear lumen	GO:0003999	adenine phosphoribosyltransferase activity	GO:0006166	purine ribonucleoside salvage	N/A	0	11	11	11	54.5	54.5	54.5	25.973	0	323.31	11577000000	193	0	0	0	106620000	173500000
	+	2.33556	5.48672		Microtubule-associated repetitive protein 2	cortical cytoskeleton GO:0030863 GO:0036064	basal body, cell cortex(weak) GO:0030863 GO:0036064	Tb927.10.10280:mRNA-p1	Tb927.10.10280:mRNA-p1	Tb927.10.10280	405	Tb927.10.10280:mRNA-p1 | transcript=Tb927.10.10280:mRNA | gene=Tb927.10.10280 | organism=Trypanosoma_brucei_brucei_TREU927 | gene_product=Microtubule-associated repetitive protein 2 | transcript_product=Microtubule-associated repetitive protein 2 | locatio	Tb927.10.10280:mRNA	1	Tb927_10_v5.1:2,524,258..2,531,866(-)	*	N/A	N/A	GO:0008017	microtubule binding	N/A	N/A	GO:0005737;GO:0005856;GO:0030863;GO:0036064	ciliary basal body;cortical cytoskeleton;cytoplasm;cytoskeleton	GO:0008017	microtubule binding	N/A	N/A	N/A	0	24	24	6	91.6	91.6	28.7	267.6	0	323.31	26187000000	327	0	11782000	0	220320000	302950000
	+	2.43772	5.43624		T-complex protein 1, epsilon subunit, putative		cytoplasm GO:0005737	Tb927.11.14250:mRNA-p1	Tb927.11.14250:mRNA-p1	Tb927.11.14250	1061	Tb927.11.14250:mRNA-p1 | transcript=Tb927.11.14250:mRNA | gene=Tb927.11.14250 | organism=Trypanosoma_brucei_brucei_TREU927 | gene_product=T-complex protein 1, epsilon subunit, putative | transcript_product=T-complex protein 1, epsilon subunit, putative | l	Tb927.11.14250:mRNA	1	Tb927_11_v5.1:3,793,425..3,795,685(+)	*	N/A	N/A	GO:0005524;GO:0051082	ATP binding;unfolded protein binding	GO:0006457	protein folding	GO:0005737;GO:0005832	chaperonin-containing T-complex;cytoplasm	GO:0051082	unfolded protein binding	GO:0006457;GO:0051726	protein folding;regulation of cell cycle	N/A	0	34	34	34	64.3	64.3	64.3	59.381	0	323.31	7262000000	285	0	0	0	112010000	97348000
	+	2.02385	5.42421		hypothetical protein, conserved			Tb927.10.11750:mRNA-p1	Tb927.10.11750:mRNA-p1	Tb927.10.11750	446	Tb927.10.11750:mRNA-p1 | transcript=Tb927.10.11750:mRNA | gene=Tb927.10.11750 | organism=Trypanosoma_brucei_brucei_TREU927 | gene_product=hypothetical protein, conserved | transcript_product=hypothetical protein, conserved | location=Tb927_10_v5.1:2867916-	Tb927.10.11750:mRNA	1	Tb927_10_v5.1:2,867,826..2,868,584(+)	*	N/A	N/A	N/A	N/A	N/A	N/A	N/A	N/A	N/A	N/A	N/A	N/A	N/A	0	12	12	12	46.8	46.8	46.8	24.793	0	323.31	5940100000	136	0	0	0	80812000	131050000
	+	3.47826	5.39039		metallo-peptidase, Clan MG, Family M24	cytoplasm, flagellar cytoplasm(weak) GO:0005737 GO:0097014	cytoplasm, flagellar cytoplasm GO:0005737 GO:0097014	Tb927.9.13490:mRNA-p1	Tb927.9.13490:mRNA-p1	Tb927.9.13490	2816	Tb927.9.13490:mRNA-p1 | transcript=Tb927.9.13490:mRNA | gene=Tb927.9.13490 | organism=Trypanosoma_brucei_brucei_TREU927 | gene_product=metallo-peptidase, Clan MG, Family M24 | transcript_product=metallo-peptidase, Clan MG, Family M24 | location=Tb927_09_v5	Tb927.9.13490:mRNA	1	Tb927_09_v5.1:2,137,982..2,140,385(-)	*	N/A	N/A	GO:0030145;GO:0070006	manganese ion binding;metalloaminopeptidase activity	N/A	N/A	GO:0005737;GO:0097014	ciliary plasm;cytoplasm	GO:0008233	peptidase activity	N/A	N/A	N/A	0	22	22	22	64.2	64.2	64.2	54.408	0	323.31	11366000000	282	0	0	0	102330000	158810000
	+	2.85449	5.33044		elongation factor 2;elongation factor 2	cytoplasm, flagellar cytoplasm GO:0005737 GO:0097014;cytoplasm(patchy) GO:0005737		Tb927.10.4570:mRNA-p1;Tb927.10.4560:mRNA-p1	Tb927.10.4570:mRNA-p1;Tb927.10.4560:mRNA-p1	Tb927.10.4570;Tb927.10.4560	716	Tb927.10.4570:mRNA-p1 | transcript=Tb927.10.4570:mRNA | gene=Tb927.10.4570 | organism=Trypanosoma_brucei_brucei_TREU927 | gene_product=elongation factor 2 | transcript_product=elongation factor 2 | location=Tb927_10_v5.1:1167167-1169707(-) | protein_length	Tb927.10.4560:mRNA;Tb927.10.4570:mRNA	1;1	Tb927_10_v5.1:1,163,833..1,166,575(-);Tb927_10_v5.1:1,166,757..1,169,735(-)	*;*	N/A	N/A	GO:0003924;GO:0005525	GTP binding;GTPase activity	N/A	N/A	GO:0005737;GO:0097014;GO:1990904	ciliary plasm;cytoplasm;ribonucleoprotein complex	GO:0003729;GO:0003746;GO:0003924;GO:0005525;GO:0043022	GTP binding;GTPase activity;mRNA binding;ribosome binding;translation elongation factor activity	GO:0006412;GO:0006414	translation;translational elongation	N/A;N/A	0	60	60	60	76.1	76.1	76.1	94.333	0	323.31	29543000000	711	0	7420200	3457900	232740000	162510000
	+	1.5373	5.32964	XPO1	exportin 1	nuclear pore(strong), cytoplasm GO:0005643 GO:0005737	nuclear pore, cytoplasm GO:0005643 GO:0005737	Tb927.11.14340:mRNA-p1	Tb927.11.14340:mRNA-p1	Tb927.11.14340	1067	Tb927.11.14340:mRNA-p1 | transcript=Tb927.11.14340:mRNA | gene=Tb927.11.14340 | organism=Trypanosoma_brucei_brucei_TREU927 | gene_product=exportin 1 | transcript_product=exportin 1 | location=Tb927_11_v5.1:3815102-3818203(+) | protein_length=1033 | sequenc	Tb927.11.14340:mRNA	1	Tb927_11_v5.1:3,814,923..3,818,203(+)	*	N/A	N/A	GO:0005049	nuclear export signal receptor activity	GO:0006886	intracellular protein transport	GO:0005634;GO:0005643;GO:0005737;GO:0031981	cytoplasm;nuclear lumen;nuclear pore;nucleus	GO:0005049	nuclear export signal receptor activity	GO:0000055;GO:0000056;GO:0046825;GO:0051168	nuclear export;regulation of protein export from nucleus;ribosomal large subunit export from nucleus;ribosomal small subunit export from nucleus	N/A	0	47	47	46	57.4	57.4	56.7	116.93	0	323.31	4584800000	262	0	0	0	62432000	89288000
	+	2.33779	5.32841		RNA-binding protein	cytoplasm GO:0005737	cytoplasm(patchy) GO:0005737	Tb927.3.1030:mRNA-p1	Tb927.3.1030:mRNA-p1	Tb927.3.1030	1636	Tb927.3.1030:mRNA-p1 | transcript=Tb927.3.1030:mRNA | gene=Tb927.3.1030 | organism=Trypanosoma_brucei_brucei_TREU927 | gene_product=RNA-binding protein | transcript_product=RNA-binding protein | location=Tb927_03_v5.1:253218-254291(+) | protein_length=357	Tb927.3.1030:mRNA	1	Tb927_03_v5.1:253,111..254,890(+)	*	N/A	N/A	GO:0003676	nucleic acid binding	N/A	N/A	GO:0005737	cytoplasm	GO:0003729	mRNA binding	N/A	N/A	N/A	0	20	20	20	63.6	63.6	63.6	39.272	0	323.31	8846000000	242	0	0	0	59362000	88814000
	+	2.54951	5.32694		pyruvate phosphate dikinase	glycosome GO:0020015		Tb927.11.6280:mRNA-p1;REV__Tb927.10.5140:mRNA-p1	Tb927.11.6280:mRNA-p1	Tb927.11.6280	1389	Tb927.11.6280:mRNA-p1 | transcript=Tb927.11.6280:mRNA | gene=Tb927.11.6280 | organism=Trypanosoma_brucei_brucei_TREU927 | gene_product=pyruvate phosphate dikinase | transcript_product=pyruvate phosphate dikinase | location=Tb927_11_v5.1:1768333-1771074(-)	Tb927.11.6280:mRNA	1	Tb927_11_v5.1:1,767,587..1,771,147(-)	*	N/A	N/A	GO:0003824;GO:0005524;GO:0016301;GO:0016772;GO:0046872;GO:0050242	ATP binding;catalytic activity;kinase activity;metal ion binding;pyruvate, phosphate dikinase activity;transferase activity, transferring phosphorus-containing groups	GO:0006090;GO:0016310	phosphorylation;pyruvate metabolic process	GO:0020015	glycosome	GO:0042301;GO:0050242	phosphate ion binding;pyruvate, phosphate dikinase activity	GO:0016310	phosphorylation	N/A	0	55	55	55	74.4	74.4	74.4	100.45	0	323.31	6468600000	356	0	2164800	0	155050000	73799000
	+	1.91192	5.23462		bromodomain factor 2 protein, putative			Tb927.10.7420:mRNA-p1	Tb927.10.7420:mRNA-p1	Tb927.10.7420	794	Tb927.10.7420:mRNA-p1 | transcript=Tb927.10.7420:mRNA | gene=Tb927.10.7420 | organism=Trypanosoma_brucei_brucei_TREU927 | gene_product=bromodomain factor 2 protein, putative | transcript_product=bromodomain factor 2 protein, putative | location=Tb927_10_v5	Tb927.10.7420:mRNA	1	Tb927_10_v5.1:1,872,663..1,873,526(-)	*	N/A	N/A	GO:0005515	protein binding	N/A	N/A	GO:0005634	nucleus	GO:0042393	histone binding	GO:0006338;GO:0016570	chromatin remodeling;histone modification	N/A	0	14	14	14	62.9	62.9	62.9	25.531	0	323.31	4350700000	134	0	0	0	79533000	120650000
	+	2.34773	5.21501		alanine aminotransferase	cytoplasm, flagellar cytoplasm GO:0005737 GO:0097014 GO:0005739 GO:0020023	cytoplasm, mitochondrion, kinetoplast(strong, region, cell cycle dependent) GO:0005737 GO:0097014 GO:0005739 GO:0020023	Tb927.1.3950:mRNA-p1	Tb927.1.3950:mRNA-p1	Tb927.1.3950	378	Tb927.1.3950:mRNA-p1 | transcript=Tb927.1.3950:mRNA | gene=Tb927.1.3950 | organism=Trypanosoma_brucei_brucei_TREU927 | gene_product=alanine aminotransferase | transcript_product=alanine aminotransferase | location=Tb927_01_v5.1:840877-842391(+) | protein_l	Tb927.1.3950:mRNA	1	Tb927_01_v5.1:840,718..844,478(+)	*	N/A	N/A	GO:0003824;GO:0030170	catalytic activity;pyridoxal phosphate binding	GO:0009058	biosynthetic process	GO:0005737;GO:0005739;GO:0005829;GO:0020023;GO:0097014	ciliary plasm;cytoplasm;cytosol;kinetoplast;mitochondrion	GO:0004021	L-alanine:2-oxoglutarate aminotransferase activity	GO:0006524;GO:0006560	alanine catabolic process;proline metabolic process	N/A	0	31	31	31	72.4	72.4	72.4	55.704	0	323.31	11496000000	339	0	0	0	52310000	81125000
	+	1.76267	5.16171	NUP65	Nucleoporin NUP65	cytoplasm(points), nuclear pore GO:0005737 GO:0005643	nuclear pore(50%) GO:0005737 GO:0005643	Tb927.10.3810:mRNA-p1	Tb927.10.3810:mRNA-p1	Tb927.10.3810	692	Tb927.10.3810:mRNA-p1 | transcript=Tb927.10.3810:mRNA | gene=Tb927.10.3810 | organism=Trypanosoma_brucei_brucei_TREU927 | gene_product=Nucleoporin NUP65 | transcript_product=Nucleoporin NUP65 | location=Tb927_10_v5.1:1001904-1003691(-) | protein_length=595	Tb927.10.3810:mRNA	1	Tb927_10_v5.1:1,001,904..1,003,858(-)	*	N/A	N/A	N/A	N/A	N/A	N/A	GO:0005643;GO:0005737;GO:0044611	cytoplasm;nuclear pore;nuclear pore inner ring	N/A	N/A	N/A	N/A	N/A	0	18	18	18	36.6	36.6	36.6	64.888	0	95.33	2281600000	92	0	0	0	57931000	92864000
	+	2.10855	5.14978		hypothetical protein, conserved		nuclear lumen, cytoplasm(weak), flagellar cytoplasm(weak) GO:0031981	Tb927.10.11210:mRNA-p1	Tb927.10.11210:mRNA-p1	Tb927.10.11210	428	Tb927.10.11210:mRNA-p1 | transcript=Tb927.10.11210:mRNA | gene=Tb927.10.11210 | organism=Trypanosoma_brucei_brucei_TREU927 | gene_product=hypothetical protein, conserved | transcript_product=hypothetical protein, conserved | location=Tb927_10_v5.1:2743179-	Tb927.10.11210:mRNA	1	Tb927_10_v5.1:2,742,219..2,744,603(-)	*	N/A	N/A	GO:0005515	protein binding	GO:0036265;GO:0106004	RNA (guanine-N7)-methylation;tRNA (guanine-N7)-methylation	GO:0005634;GO:0005829;GO:0031981;GO:0043527	cytosol;nuclear lumen;nucleus;tRNA methyltransferase complex	N/A	N/A	N/A	N/A	N/A	0	22	22	22	57.1	57.1	57.1	50.464	0	323.31	8252400000	264	0	0	0	76747000	118420000
		1.22707	5.09981		beta tubulin, putative;beta tubulin;beta tubulin;beta tubulin;beta tubulin	cytoplasm GO:0005737	cytoplasm(75%) GO:0005737	Tb927.1.2390:mRNA-p1;Tb927.1.2370:mRNA-p1;Tb927.1.2350:mRNA-p1;Tb927.1.2330:mRNA-p1;Tb11.v5.0469.1-p1	Tb927.1.2390:mRNA-p1;Tb927.1.2370:mRNA-p1;Tb927.1.2350:mRNA-p1;Tb927.1.2330:mRNA-p1;Tb11.v5.0469.1-p1	Tb927.1.2390;Tb927.1.2370;Tb927.1.2350;Tb927.1.2330;Tb11.v5.0469	260	Tb927.1.2390:mRNA-p1 | transcript=Tb927.1.2390:mRNA | gene=Tb927.1.2390 | organism=Trypanosoma_brucei_brucei_TREU927 | gene_product=beta tubulin | transcript_product=beta tubulin | location=Tb927_01_v5.1:581408-582736(+) | protein_length=442 | sequence_SO=	Tb11.v5.0469.1;Tb927.1.2330:mRNA;Tb927.1.2350:mRNA;Tb927.1.2370:mRNA;Tb927.1.2390:mRNA	1;1;1;1;1	Tb927_11_bin_v5.1:1,903,798..1,905,552(+);Tb927_01_v5.1:570,423..572,177(+);Tb927_01_v5.1:574,065..575,819(+);Tb927_01_v5.1:577,707..579,461(+);Tb927_01_v5.1:581,349..583,103(+)	*;*;*;*;*	GO:0005874	microtubule	GO:0003924;GO:0005200;GO:0005525	GTP binding;GTPase activity;structural constituent of cytoskeleton	GO:0007017	microtubule-based process	GO:0005737;GO:0005874	cytoplasm;microtubule	GO:0005200;GO:0005525	GTP binding;structural constituent of cytoskeleton	GO:0000226;GO:0000278;GO:0007017	microtubule cytoskeleton organization;microtubule-based process;mitotic cell cycle	N/A;N/A;N/A;N/A;N/A	0	26	26	26	76.9	76.9	76.9	49.704	0	323.31	36513000000	572	0	67069000	26530000	889020000	423670000
	+	1.70896	5.04899		histone H2A variant Z	nucleoplasm GO:0005654	nucleoplasm GO:0005654	Tb927.7.6360:mRNA-p1	Tb927.7.6360:mRNA-p1	Tb927.7.6360	2442	Tb927.7.6360:mRNA-p1 | transcript=Tb927.7.6360:mRNA | gene=Tb927.7.6360 | organism=Trypanosoma_brucei_brucei_TREU927 | gene_product=histone H2A variant Z | transcript_product=histone H2A variant Z | location=Tb927_07_v5.1:1729044-1729583(-) | protein_lengt	Tb927.7.6360:mRNA	1	Tb927_07_v5.1:1,727,189..1,729,717(-)	*	GO:0000786	nucleosome	GO:0003677;GO:0046982	DNA binding;protein heterodimerization activity	N/A	N/A	GO:0005634;GO:0005654	nucleoplasm;nucleus	GO:0003677	DNA binding	GO:0006325;GO:0006342;GO:0006367;GO:0051276	chromatin organization;chromatin silencing;chromosome organization;transcription initiation from RNA polymerase II promoter	N/A	0	9	9	9	50.3	50.3	50.3	18.667	0	224.97	5029100000	82	0	0	0	63295000	95544000
	+	1.67827	5.02748		Fe-S cluster assembly protein DRE2		nucleoplasm(strong), cytoplasm, flagellar cytoplasm GO:0005654 GO:0005737 GO:0097014	Tb927.8.1750:mRNA-p1	Tb927.8.1750:mRNA-p1	Tb927.8.1750	2515	Tb927.8.1750:mRNA-p1 | transcript=Tb927.8.1750:mRNA | gene=Tb927.8.1750 | organism=Trypanosoma_brucei_brucei_TREU927 | gene_product=Fe-S cluster assembly protein DRE2 | transcript_product=Fe-S cluster assembly protein DRE2 | location=Tb927_08_v5.1:576442-5	Tb927.8.1750:mRNA	1	Tb927_08_v5.1:576,397..577,010(-)	*	GO:0005737;GO:0005758	cytoplasm;mitochondrial intermembrane space	GO:0046872;GO:0051536;GO:0051537;GO:0051539	2 iron, 2 sulfur cluster binding;4 iron, 4 sulfur cluster binding;iron-sulfur cluster binding;metal ion binding	GO:0016226	iron-sulfur cluster assembly	GO:0005654;GO:0005737;GO:0097014	ciliary plasm;cytoplasm;nucleoplasm	N/A	N/A	GO:0016226	iron-sulfur cluster assembly	N/A	0	10	10	10	91.1	91.1	91.1	13.129	0	198.05	3887400000	129	0	0	0	80163000	73633000
	+	2.03782	5.02717		60S ribosomal protein L12, putative;60S ribosomal protein L12, putative			Tb927.9.14000:mRNA-p1;Tb927.8.6030:mRNA-p1	Tb927.9.14000:mRNA-p1;Tb927.8.6030:mRNA-p1	Tb927.9.14000;Tb927.8.6030	2657	Tb927.9.14000:mRNA-p1 | transcript=Tb927.9.14000:mRNA | gene=Tb927.9.14000 | organism=Trypanosoma_brucei_brucei_TREU927 | gene_product=60S ribosomal protein L12, putative | transcript_product=60S ribosomal protein L12, putative | location=Tb927_09_v5.1:218	Tb927.8.6030:mRNA;Tb927.9.14000:mRNA	1;1	Tb927_08_v5.1:1,761,646..1,762,233(+);Tb927_09_v5.1:2,188,849..2,189,424(-)	*;*	GO:0005840	ribosome	GO:0003735	structural constituent of ribosome	GO:0006412	translation	GO:0005622;GO:0005840;GO:0015934;GO:0022625	cytosolic large ribosomal subunit;intracellular anatomical structure;large ribosomal subunit;ribosome	GO:0003735;GO:0019843;GO:0044877;GO:0070180	large ribosomal subunit rRNA binding;protein-containing complex binding;rRNA binding;structural constituent of ribosome	GO:0000027;GO:0006412	ribosomal large subunit assembly;translation	N/A;N/A	0	4	4	4	36	36	36	17.578	0	15.038	597740000	20	0	0	0	105390000	48819000
	+	1.953	5.01199		glycosomal malate dehydrogenase		cytoplasm, flagellar cytoplasm GO:0005737 GO:0097014	Tb927.10.15410:mRNA-p1	Tb927.10.15410:mRNA-p1	Tb927.10.15410	589	Tb927.10.15410:mRNA-p1 | transcript=Tb927.10.15410:mRNA | gene=Tb927.10.15410 | organism=Trypanosoma_brucei_brucei_TREU927 | gene_product=glycosomal malate dehydrogenase | transcript_product=glycosomal malate dehydrogenase | location=Tb927_10_v5.1:3786037-	Tb927.10.15410:mRNA	1	Tb927_10_v5.1:3,785,915..3,788,106(+)	*	N/A	N/A	GO:0003824;GO:0016491;GO:0016616;GO:0030060	catalytic activity;L-malate dehydrogenase activity;oxidoreductase activity;oxidoreductase activity, acting on the CH-OH group of donors, NAD or NADP as acceptor	GO:0005975;GO:0006099;GO:0019752;GO:0055114	carbohydrate metabolic process;carboxylic acid metabolic process;obsolete oxidation-reduction process;tricarboxylic acid cycle	GO:0005737;GO:0020015;GO:0097014	ciliary plasm;cytoplasm;glycosome	GO:0005515;GO:0016491;GO:0016615;GO:0030060	L-malate dehydrogenase activity;malate dehydrogenase activity;oxidoreductase activity;protein binding	GO:0006099	tricarboxylic acid cycle	N/A	0	14	14	14	52.3	52.3	52.3	33.71	0	77.09	1620100000	58	0	0	0	115310000	39854000
	+	2.10943	4.9774	GLE2	Nucleoporin GLE2	nuclear pore GO:0005643		Tb927.9.3760:mRNA-p1	Tb927.9.3760:mRNA-p1	Tb927.9.3760	2900	Tb927.9.3760:mRNA-p1 | transcript=Tb927.9.3760:mRNA | gene=Tb927.9.3760 | organism=Trypanosoma_brucei_brucei_TREU927 | gene_product=Nucleoporin GLE2 | transcript_product=Nucleoporin GLE2 | location=Tb927_09_v5.1:748720-749769(+) | protein_length=349 | sequ	Tb927.9.3760:mRNA	1	Tb927_09_v5.1:748,563..750,183(+)	*	N/A	N/A	GO:0005515	protein binding	GO:0006406	mRNA export from nucleus	GO:0005634;GO:0005643	nuclear pore;nucleus	GO:0003723;GO:0043130	RNA binding;ubiquitin binding	GO:0000972;GO:0006405	RNA export from nucleus;transcription-dependent tethering of RNA polymerase II gene DNA at nuclear periphery	N/A	0	26	26	26	88	88	88	38.351	0	323.31	2470600000	125	0	0	0	65857000	117120000
	+	2.22983	4.96336		hypothetical protein, conserved	axoneme, transition zone(strong), cytoplasm GO:0005930 GO:0035869 GO:0005737 GO:0097014 GO:0031981	transition zone, flagellar cytoplasm, cytoplasm, nuclear lumen GO:0005930 GO:0035869 GO:0005737 GO:0097014 GO:0031981	Tb927.8.6430:mRNA-p1	Tb927.8.6430:mRNA-p1	Tb927.8.6430	2676	Tb927.8.6430:mRNA-p1 | transcript=Tb927.8.6430:mRNA | gene=Tb927.8.6430 | organism=Trypanosoma_brucei_brucei_TREU927 | gene_product=hypothetical protein, conserved | transcript_product=hypothetical protein, conserved | location=Tb927_08_v5.1:1862445-186276	Tb927.8.6430:mRNA	1	Tb927_08_v5.1:1,862,239..1,863,355(+)	*	N/A	N/A	N/A	N/A	N/A	N/A	GO:0005737;GO:0005930;GO:0031981;GO:0035869;GO:0097014	axoneme;ciliary plasm;ciliary transition zone;cytoplasm;nuclear lumen	N/A	N/A	N/A	N/A	N/A	0	9	9	9	84.8	84.8	84.8	11.709	0	146.75	3644400000	135	0	0	0	57959000	89071000
	+	1.99814	4.896		prostaglandin f synthase	cytoplasm, flagellar cytoplasm, nuclear lumen GO:0005737 GO:0097014 GO:0031981 GO:0005654	nucleoplasm, cytoplasm, flagellar cytoplasm GO:0005737 GO:0097014 GO:0031981 GO:0005654	Tb927.11.4700:mRNA-p1	Tb927.11.4700:mRNA-p1	Tb927.11.4700	1319	Tb927.11.4700:mRNA-p1 | transcript=Tb927.11.4700:mRNA | gene=Tb927.11.4700 | organism=Trypanosoma_brucei_brucei_TREU927 | gene_product=prostaglandin f synthase | transcript_product=prostaglandin f synthase | location=Tb927_11_v5.1:1356892-1357722(+) | prot	Tb927.11.4700:mRNA	1	Tb927_11_v5.1:1,356,791..1,357,854(+)	*	N/A	N/A	GO:0016491	oxidoreductase activity	GO:0055114	obsolete oxidation-reduction process	GO:0005654;GO:0005737;GO:0031981;GO:0097014	ciliary plasm;cytoplasm;nuclear lumen;nucleoplasm	GO:0004033;GO:0045290	aldo-keto reductase (NADP) activity;D-arabinose 1-dehydrogenase [NAD(P)+] activity	GO:0019571	D-arabinose catabolic process	N/A	0	21	21	21	85.9	85.9	85.9	30.992	0	323.31	2472200000	98	0	0	0	110090000	61723000
	+	2.5076	4.84256		chaperone protein DnaJ, putative;chaperone protein DnaJ, putative			Tb927.10.5040:mRNA-p1;Tb11.v5.0342.1-p1	Tb927.10.5040:mRNA-p1;Tb11.v5.0342.1-p1	Tb927.10.5040;Tb11.v5.0342	237	Tb927.10.5040:mRNA-p1 | transcript=Tb927.10.5040:mRNA | gene=Tb927.10.5040 | organism=Trypanosoma_brucei_brucei_TREU927 | gene_product=chaperone protein DnaJ, putative | transcript_product=chaperone protein DnaJ, putative | location=Tb927_10_v5.1:1247618-1	Tb11.v5.0342.1;Tb927.10.5040:mRNA	1;1	Tb927_11_bin_v5.1:1,015,438..1,017,558(-);Tb927_10_v5.1:1,247,561..1,248,490(+)	*;*	N/A	N/A	N/A	N/A	N/A	N/A	N/A	N/A	GO:0051082	unfolded protein binding	GO:0006457	protein folding	N/A;N/A	0	17	17	17	56.9	56.9	56.9	30.863	0	323.31	7085900000	190	0	0	0	48196000	79610000
	+	3.51308	4.81764		RNA-binding protein, putative	nuclear lumen GO:0031981	nuclear lumen GO:0031981	Tb927.6.3870:mRNA-p1	Tb927.6.3870:mRNA-p1	Tb927.6.3870	2206	Tb927.6.3870:mRNA-p1 | transcript=Tb927.6.3870:mRNA | gene=Tb927.6.3870 | organism=Trypanosoma_brucei_brucei_TREU927 | gene_product=RNA-binding protein, putative | transcript_product=RNA-binding protein, putative | location=Tb927_06_v5.1:1144969-1145613(-)	Tb927.6.3870:mRNA	1	Tb927_06_v5.1:1,144,535..1,145,722(-)	*	N/A	N/A	GO:0003676	nucleic acid binding	N/A	N/A	GO:0031981	nuclear lumen	GO:0003723	RNA binding	GO:0006396	RNA processing	N/A	0	10	10	10	42.1	42.1	42.1	22.904	0	323.31	3751200000	113	0	0	0	69654000	91002000
	+	2.18207	4.80491		hypothetical protein, conserved	nuclear envelope, endoplasmic reticulum(weak) GO:0005635		Tb927.3.5350:mRNA-p1	Tb927.3.5350:mRNA-p1	Tb927.3.5350	1793	Tb927.3.5350:mRNA-p1 | transcript=Tb927.3.5350:mRNA | gene=Tb927.3.5350 | organism=Trypanosoma_brucei_brucei_TREU927 | gene_product=hypothetical protein, conserved | transcript_product=hypothetical protein, conserved | location=Tb927_03_v5.1:1500815-150113	Tb927.3.5350:mRNA	1	Tb927_03_v5.1:1,500,661..1,502,104(+)	*	GO:0016021	integral component of membrane	N/A	N/A	N/A	N/A	GO:0005635	nuclear envelope	N/A	N/A	N/A	N/A	N/A	1	3	3	3	25.7	25.7	25.7	11.599	0	5.4619	775110000	13	0	0	0	81308000	93631000
	+	1.80318	4.78102		cyclophilin, putative	nucleolus GO:0005730	nucleolus GO:0005730	Tb927.8.2000:mRNA-p1	Tb927.8.2000:mRNA-p1	Tb927.8.2000	2527	Tb927.8.2000:mRNA-p1 | transcript=Tb927.8.2000:mRNA | gene=Tb927.8.2000 | organism=Trypanosoma_brucei_brucei_TREU927 | gene_product=cyclophilin, putative | transcript_product=cyclophilin, putative | location=Tb927_08_v5.1:635332-636120(+) | protein_length=	Tb927.8.2000:mRNA	1	Tb927_08_v5.1:635,321..636,120(+)	*	N/A	N/A	GO:0003755	peptidyl-prolyl cis-trans isomerase activity	GO:0000413;GO:0006457	protein folding;protein peptidyl-prolyl isomerization	GO:0005634;GO:0005730	nucleolus;nucleus	GO:0003755;GO:0005515;GO:0019843;GO:0042301	peptidyl-prolyl cis-trans isomerase activity;phosphate ion binding;protein binding;rRNA binding	GO:0006364;GO:0006457	protein folding;rRNA processing	N/A	0	12	12	12	58.4	58.4	58.4	28.482	0	160.87	3221000000	124	0	0	0	51162000	55915000
	+	2.28385	4.73582		hypothetical protein, conserved	nucleoplasm GO:0005654	nucleoplasm GO:0005654	Tb927.10.6020:mRNA-p1	Tb927.10.6020:mRNA-p1	Tb927.10.6020	757	Tb927.10.6020:mRNA-p1 | transcript=Tb927.10.6020:mRNA | gene=Tb927.10.6020 | organism=Trypanosoma_brucei_brucei_TREU927 | gene_product=hypothetical protein, conserved | transcript_product=hypothetical protein, conserved | location=Tb927_10_v5.1:1516680-151	Tb927.10.6020:mRNA	1	Tb927_10_v5.1:1,516,680..1,517,253(-)	*	N/A	N/A	N/A	N/A	N/A	N/A	GO:0005634;GO:0005654	nucleoplasm;nucleus	N/A	N/A	N/A	N/A	N/A	0	7	7	7	52.2	52.2	52.2	18.564	0	254.99	3304800000	90	0	0	0	52967000	78611000
	+	2.7087	4.73533		Nitroreductase family, putative;Nitroreductase family, putative	cytoplasm, flagellar cytoplasm GO:0005737 GO:0097014;cytoplasm, flagellar cytoplasm GO:0005737 GO:0097014	cytoplasm, flagellar cytoplasm GO:0005737 GO:0097014	Tb927.7.2980:mRNA-p1;Tb927.7.3020:mRNA-p1	Tb927.7.2980:mRNA-p1;Tb927.7.3020:mRNA-p1	Tb927.7.2980;Tb927.7.3020	2332	Tb927.7.2980:mRNA-p1 | transcript=Tb927.7.2980:mRNA | gene=Tb927.7.2980 | organism=Trypanosoma_brucei_brucei_TREU927 | gene_product=Nitroreductase family, putative | transcript_product=Nitroreductase family, putative | location=Tb927_07_v5.1:748550-749122(	Tb927.7.2980:mRNA;Tb927.7.3020:mRNA	1;1	Tb927_07_v5.1:748,485..749,775(+);Tb927_07_v5.1:761,162..762,449(+)	*;*	N/A	N/A	GO:0016491;GO:0016657	oxidoreductase activity;oxidoreductase activity, acting on NAD(P)H, nitrogenous group as acceptor	GO:0034599	cellular response to oxidative stress	GO:0005737;GO:0097014	ciliary plasm;cytoplasm	GO:0016657	oxidoreductase activity, acting on NAD(P)H, nitrogenous group as acceptor	GO:0010608;N/A	N/A;posttranscriptional regulation of gene expression	N/A;N/A	0	13	13	13	71.1	71.1	71.1	21.242	0	144.11	2341100000	103	0	0	0	63075000	54294000
	+	1.91259	4.71621		chaperonin HSP60, mitochondrial precursor;chaperonin HSP60, mitochondrial precursor	mitochondrion, flagellum GO:0005739 GO:0005929;cytoplasm(reticulated), flagellum(weak) GO:0005737	mitochondrion(25%), kinetoplast(region, strong, 25%, point) GO:0005739 GO:0005929	Tb927.10.6510:mRNA-p1;Tb927.10.6400:mRNA-p1	Tb927.10.6510:mRNA-p1;Tb927.10.6400:mRNA-p1	Tb927.10.6510;Tb927.10.6400	765	Tb927.10.6510:mRNA-p1 | transcript=Tb927.10.6510:mRNA | gene=Tb927.10.6510 | organism=Trypanosoma_brucei_brucei_TREU927 | gene_product=chaperonin HSP60, mitochondrial precursor | transcript_product=chaperonin HSP60, mitochondrial precursor | location=Tb927	Tb927.10.6400:mRNA;Tb927.10.6510:mRNA	1;1	Tb927_10_v5.1:1,617,280..1,619,224(-);Tb927_10_v5.1:1,647,760..1,649,733(+)	*;*	N/A	N/A	GO:0005524	ATP binding	GO:0006457;GO:0042026	protein folding;protein refolding	GO:0005737;GO:0005739;GO:0005929	cilium;cytoplasm;mitochondrion	GO:0051082	unfolded protein binding	GO:0006457;GO:0030150;GO:0065003	protein folding;protein import into mitochondrial matrix;protein-containing complex assembly	N/A;N/A	0	36	36	36	74	74	74	59.503	0	323.31	3816100000	239	0	895600	0	78169000	36905000
	+	1.38469	4.71589		Serine/threonine-protein phosphatase 2A, putative			Tb927.3.1240:mRNA-p1	Tb927.3.1240:mRNA-p1	Tb927.3.1240	1646	Tb927.3.1240:mRNA-p1 | transcript=Tb927.3.1240:mRNA | gene=Tb927.3.1240 | organism=Trypanosoma_brucei_brucei_TREU927 | gene_product=Serine/threonine-protein phosphatase 2A, putative | transcript_product=Serine/threonine-protein phosphatase 2A, putative | l	Tb927.3.1240:mRNA	1	Tb927_03_v5.1:309,393..310,453(+)	*	N/A	N/A	GO:0016787;GO:0106306;GO:0106307	hydrolase activity;protein serine phosphatase activity;protein threonine phosphatase activity	N/A	N/A	N/A	N/A	GO:0004722;GO:0016787	hydrolase activity;protein serine/threonine phosphatase activity	GO:0006470	protein dephosphorylation	N/A	0	17	17	17	59.1	59.1	59.1	36.243	0	323.31	5248800000	189	0	0	0	54670000	82059000
	+	2.44661	4.69631		proliferating cell nuclear antigen	nucleoplasm(75%), nucleolus(75%, peripheral) GO:0005654 GO:0005730	nucleoplasm(25%) GO:0005654 GO:0005730	Tb927.9.5190:mRNA-p1	Tb927.9.5190:mRNA-p1	Tb927.9.5190	2922	Tb927.9.5190:mRNA-p1 | transcript=Tb927.9.5190:mRNA | gene=Tb927.9.5190 | organism=Trypanosoma_brucei_brucei_TREU927 | gene_product=proliferating cell nuclear antigen | transcript_product=proliferating cell nuclear antigen | location=Tb927_09_v5.1:916814-9	Tb927.9.5190:mRNA	1	Tb927_09_v5.1:916,677..918,365(+)	*	N/A	N/A	GO:0003677;GO:0030337	DNA binding;DNA polymerase processivity factor activity	GO:0006275	regulation of DNA replication	GO:0005634;GO:0005654;GO:0005730;GO:0005737;GO:0043626	cytoplasm;nucleolus;nucleoplasm;nucleus;PCNA complex	GO:0030337	DNA polymerase processivity factor activity	GO:0000084;GO:0000086;GO:0006260;GO:0006272;GO:0006298;GO:0019985;GO:0045023;GO:0072711	cellular response to hydroxyurea;DNA replication;G0 to G1 transition;G2/M transition of mitotic cell cycle;leading strand elongation;mismatch repair;mitotic S phase;translesion synthesis	N/A	0	19	19	19	81.5	81.5	81.5	32.314	0	323.31	7694600000	250	0	0	0	58534000	88505000
	+	2.06399	4.67299	Hyp Con	hypothetical protein, conserved	nuclear pore, cytoplasm(points) GO:0005643 GO:0005737	nuclear pore GO:0005643 GO:0005737	Tb927.11.5560:mRNA-p1	Tb927.11.5560:mRNA-p1	Tb927.11.5560	1361	Tb927.11.5560:mRNA-p1 | transcript=Tb927.11.5560:mRNA | gene=Tb927.11.5560 | organism=Trypanosoma_brucei_brucei_TREU927 | gene_product=hypothetical protein, conserved | transcript_product=hypothetical protein, conserved | location=Tb927_11_v5.1:1575286-157	Tb927.11.5560:mRNA	1	Tb927_11_v5.1:1,575,217..1,577,936(+)	*	N/A	N/A	N/A	N/A	N/A	N/A	GO:0005634;GO:0005643;GO:0005737;GO:0070390	cytoplasm;nuclear pore;nucleus;transcription export complex 2	GO:0003690;GO:0003723	double-stranded DNA binding;RNA binding	GO:0000973;GO:0006368;GO:0016973;GO:0071033	nuclear retention of pre-mRNA at the site of transcription;poly(A)+ mRNA export from nucleus;posttranscriptional tethering of RNA polymerase II gene DNA at nuclear periphery;transcription elongation from RNA polymerase II promoter	N/A	0	29	29	29	42.3	42.3	42.3	81.576	0	323.31	3617300000	159	0	0	0	55549000	96356000
	+	1.70267	4.67295		GRAM domain containing protein, putative	endocytic GO:0030133	endocytic, cytoplasm(weak) GO:0030133	Tb927.9.7110:mRNA-p1	Tb927.9.7110:mRNA-p1	Tb927.9.7110	2960	Tb927.9.7110:mRNA-p1 | transcript=Tb927.9.7110:mRNA | gene=Tb927.9.7110 | organism=Trypanosoma_brucei_brucei_TREU927 | gene_product=GRAM domain containing protein, putative | transcript_product=GRAM domain containing protein, putative | location=Tb927_09_v	Tb927.9.7110:mRNA	1	Tb927_09_v5.1:1,153,107..1,155,179(+)	*	N/A	N/A	N/A	N/A	N/A	N/A	GO:0005737;GO:0030133	cytoplasm;transport vesicle	N/A	N/A	GO:0010608	posttranscriptional regulation of gene expression	N/A	0	19	19	19	62.4	62.4	62.4	32.572	0	323.31	5876700000	200	0	0	0	61985000	72109000
	+	2.19375	4.67025		heat shock 70 kDa protein, mitochondrial precursor, putative;heat shock 70 kDa protein, mitochondrial precursor, putative;heat shock 70 kDa protein, mitochondrial precursor, putative	cytoplasm GO:0005737		Tb927.6.3800:mRNA-p1;Tb927.6.3750:mRNA-p1;Tb927.6.3740:mRNA-p1	Tb927.6.3800:mRNA-p1;Tb927.6.3750:mRNA-p1;Tb927.6.3740:mRNA-p1	Tb927.6.3800;Tb927.6.3750;Tb927.6.3740	2202	Tb927.6.3800:mRNA-p1 | transcript=Tb927.6.3800:mRNA | gene=Tb927.6.3800 | organism=Trypanosoma_brucei_brucei_TREU927 | gene_product=heat shock 70 kDa protein, mitochondrial precursor, putative | transcript_product=heat shock 70 kDa protein, mitochondrial p	Tb927.6.3740:mRNA;Tb927.6.3750:mRNA;Tb927.6.3800:mRNA	1;1;1	Tb927_06_v5.1:1,112,859..1,114,923(-);Tb927_06_v5.1:1,115,025..1,117,483(-);Tb927_06_v5.1:1,126,374..1,128,439(-)	*;*;*	N/A	N/A	GO:0005524;GO:0051082	ATP binding;unfolded protein binding	GO:0006457	protein folding	GO:0005737;GO:0005739	cytoplasm;mitochondrion	GO:0005524;GO:0016887;GO:0031072;GO:0044183;GO:0051082;GO:0051787	ATP binding;ATP hydrolysis activity;heat shock protein binding;misfolded protein binding;protein folding chaperone;unfolded protein binding	GO:0006986;GO:0010608;GO:0034620;GO:0042026;GO:0051085	cellular response to unfolded protein;chaperone cofactor-dependent protein refolding;posttranscriptional regulation of gene expression;protein refolding;response to unfolded protein	N/A;N/A;N/A	0	42	40	40	68.2	67.1	67.1	71.474	0	323.31	5252500000	269	0	3404500	2156400	127610000	65785000
	+	2.02647	4.66492		DNA topoisomerase IB, large subunit	nucleoplasm GO:0005654 GO:0031981	nuclear lumen GO:0005654 GO:0031981	Tb927.4.1330:mRNA-p1	Tb927.4.1330:mRNA-p1	Tb927.4.1330	1834	Tb927.4.1330:mRNA-p1 | transcript=Tb927.4.1330:mRNA | gene=Tb927.4.1330 | organism=Trypanosoma_brucei_brucei_TREU927 | gene_product=DNA topoisomerase IB, large subunit | transcript_product=DNA topoisomerase IB, large subunit | location=Tb927_04_v5.1:349237	Tb927.4.1330:mRNA	1	Tb927_04_v5.1:349,153..351,475(-)	*	GO:0005694	chromosome	GO:0003677;GO:0003917	DNA binding;DNA topoisomerase type I (single strand cut, ATP-independent) activity	GO:0006265	DNA topological change	GO:0005634;GO:0005654;GO:0005730;GO:0016020;GO:0031981	membrane;nuclear lumen;nucleolus;nucleoplasm;nucleus	GO:0003917	DNA topoisomerase type I (single strand cut, ATP-independent) activity	GO:0006265;GO:0006355	DNA topological change;regulation of transcription, DNA-templated	N/A	0	42	42	42	59.1	59.1	59.1	79.257	0	323.31	10444000000	398	0	857220	0	41004000	43167000
	+	2.17303	4.66027		hypothetical protein, conserved	cell tip(posterior), flagellar pocket(ring, points) GO:0051286 GO:0020016 GO:0030133	cell tip(posterior), endocytic, flagellar pocket(points) GO:0051286 GO:0020016 GO:0030133	Tb927.8.2820:mRNA-p1	Tb927.8.2820:mRNA-p1	Tb927.8.2820	2550	Tb927.8.2820:mRNA-p1 | transcript=Tb927.8.2820:mRNA | gene=Tb927.8.2820 | organism=Trypanosoma_brucei_brucei_TREU927 | gene_product=hypothetical protein, conserved | transcript_product=hypothetical protein, conserved | location=Tb927_08_v5.1:842913-846791(	Tb927.8.2820:mRNA	1	Tb927_08_v5.1:842,710..847,057(+)	*	N/A	N/A	N/A	N/A	N/A	N/A	GO:0012505;GO:0020016;GO:0030133;GO:0051286	cell tip;ciliary pocket;endomembrane system;transport vesicle	N/A	N/A	N/A	N/A	N/A	0	30	30	30	67.5	67.5	67.5	141.11	0	323.31	5179500000	299	0	0	0	38790000	61441000
	+	1.95418	4.64737	NUP140	Nucleoporin NUP140	nuclear pore(50%) GO:0005643 GO:0005737 GO:0097014 GO:0031981	cytoplasm, flagellar cytoplasm, nuclear lumen GO:0005643 GO:0005737 GO:0097014 GO:0031981	Tb927.11.11090:mRNA-p1	Tb927.11.11090:mRNA-p1	Tb927.11.11090	936	Tb927.11.11090:mRNA-p1 | transcript=Tb927.11.11090:mRNA | gene=Tb927.11.11090 | organism=Trypanosoma_brucei_brucei_TREU927 | gene_product=Nucleoporin NUP140 | transcript_product=Nucleoporin NUP140 | location=Tb927_11_v5.1:2971402-2975796(+) | protein_lengt	Tb927.11.11090:mRNA	1	Tb927_11_v5.1:2,971,377..2,975,796(+)	*	N/A	N/A	GO:0005515	protein binding	N/A	N/A	GO:0005634;GO:0005643;GO:0005737;GO:0031981;GO:0097014	ciliary plasm;cytoplasm;nuclear lumen;nuclear pore;nucleus	N/A	N/A	GO:0006406	mRNA export from nucleus	N/A	0	12	12	12	10	10	10	140.36	0	323.31	1247600000	67	0	0	0	32617000	58619000
	+	2.06703	4.6427	RHS1	retrotransposon hot spot protein 1 (RHS1), putative;retrotransposon hot spot protein 1 (RHS1), putative	cytoplasm(weak, reticulated, points) GO:0005654;nucleoplasm(points) GO:0005654	nucleoplasm(50%) GO:0005654	Tb927.1.220:mRNA-p1;Tb927.2.370:mRNA-p1	Tb927.1.220:mRNA-p1;Tb927.2.370:mRNA-p1	Tb927.1.220;Tb927.2.370	349	Tb927.1.220:mRNA-p1 | transcript=Tb927.1.220:mRNA | gene=Tb927.1.220 | organism=Trypanosoma_brucei_brucei_TREU927 | gene_product=retrotransposon hot spot protein 1 (RHS1), putative | transcript_product=retrotransposon hot spot protein 1 (RHS1), putative |	Tb927.1.220:mRNA;Tb927.2.370:mRNA	1;1	Tb927_01_v5.1:85,611..88,419(-);Tb927_02_v5.1:55,593..58,404(-)	*;*	N/A	N/A	N/A	N/A	N/A	N/A	GO:0005634;GO:0005654	nucleoplasm;nucleus	N/A	N/A	N/A	N/A	N/A;N/A	0	32	32	0	43.7	43.7	0	94.568	0	282.25	1404500000	125	0	0	0	44658000	34818000
	+	2.43495	4.64177		heat shock protein 70 (hsp70), putative;heat shock protein 70	cytoplasm(patchy), flagellar cytoplasm GO:0005737 GO:0097014	cytoplasm(patchy), flagellar cytoplasm(50%) GO:0005737 GO:0097014	Tb927.11.11330:mRNA-p1;Tb11.v5.1035.1-p1;Tb11.v5.1034.1-p1	Tb927.11.11330:mRNA-p1;Tb11.v5.1035.1-p1	Tb927.11.11330;Tb11.v5.1035	944	Tb927.11.11330:mRNA-p1 | transcript=Tb927.11.11330:mRNA | gene=Tb927.11.11330 | organism=Trypanosoma_brucei_brucei_TREU927 | gene_product=heat shock protein 70 | transcript_product=heat shock protein 70 | location=Tb927_11_v5.1:3028681-3030666(+) | protein	Tb11.v5.1035.1;Tb927.11.11330:mRNA	1;1	Tb927_11_bin_v5.1:5,477,626..5,479,808(+);Tb927_11_v5.1:3,028,628..3,030,666(+)	*;*	N/A	N/A	N/A	N/A	N/A	N/A	GO:0005737;GO:0020015;GO:0097014;N/A	ciliary plasm;cytoplasm;glycosome;N/A	GO:0016887;N/A	ATP hydrolysis activity;N/A	GO:0006457;GO:0009408;N/A	N/A;protein folding;response to heat	N/A;N/A	0	54	54	40	77.3	77.3	59.8	71.408	0	323.31	40866000000	764	0	12973000	5968400	252430000	148030000
	+	2.07857	4.63334		zinc finger protein 2	cytoplasm(points) GO:0005737	cytoplasm(points) GO:0005737	Tb927.11.14950:mRNA-p1	Tb927.11.14950:mRNA-p1	Tb927.11.14950	1083	Tb927.11.14950:mRNA-p1 | transcript=Tb927.11.14950:mRNA | gene=Tb927.11.14950 | organism=Trypanosoma_brucei_brucei_TREU927 | gene_product=zinc finger protein 2 | transcript_product=zinc finger protein 2 | location=Tb927_11_v5.1:3978189-3978608(-) | protein	Tb927.11.14950:mRNA	1	Tb927_11_v5.1:3,977,047..3,978,823(-)	*	N/A	N/A	GO:0005515;GO:0046872	metal ion binding;protein binding	N/A	N/A	GO:0005737	cytoplasm	GO:0003676;GO:0003723;GO:0003729	mRNA binding;nucleic acid binding;RNA binding	GO:0030154;GO:0046785	cell differentiation;microtubule polymerization	N/A	0	5	5	5	59.7	59.7	59.7	15.767	0	159.55	4907400000	54	0	0	0	59237000	53298000
	+	1.82607	4.57687	GIM5B, GIM5B	glycosomal membrane protein;glycosomal membrane protein	glycosome GO:0020015	glycosome(50%) GO:0020015	Tb927.9.11600:mRNA-p1;Tb927.9.11580:mRNA-p1	Tb927.9.11600:mRNA-p1;Tb927.9.11580:mRNA-p1	Tb927.9.11600;Tb927.9.11580	2770	Tb927.9.11600:mRNA-p1 | transcript=Tb927.9.11600:mRNA | gene=Tb927.9.11600 | organism=Trypanosoma_brucei_brucei_TREU927 | gene_product=glycosomal membrane protein | transcript_product=glycosomal membrane protein | location=Tb927_09_v5.1:1807987-1808712(+)	Tb927.9.11580:mRNA;Tb927.9.11600:mRNA	1;1	Tb927_09_v5.1:1,804,567..1,805,897(+);Tb927_09_v5.1:1,807,957..1,809,659(+)	*;*	GO:0005779	integral component of peroxisomal membrane	N/A	N/A	GO:0016559	peroxisome fission	GO:0020015;GO:0046860	glycosome;glycosome membrane	N/A	N/A	N/A	N/A	N/A;N/A	1	15	15	15	66	66	66	25.975	0	169.45	1341200000	89	0	0	0	64004000	40933000
	+	2.20481	4.55745		RNA-binding protein, putative		nucleoplasm(75%) GO:0005654	Tb927.6.2550:mRNA-p1	Tb927.6.2550:mRNA-p1	Tb927.6.2550	2162	Tb927.6.2550:mRNA-p1 | transcript=Tb927.6.2550:mRNA | gene=Tb927.6.2550 | organism=Trypanosoma_brucei_brucei_TREU927 | gene_product=RNA-binding protein, putative | transcript_product=RNA-binding protein, putative | location=Tb927_06_v5.1:771666-773933(+) |	Tb927.6.2550:mRNA	1	Tb927_06_v5.1:771,629..773,933(+)	*	N/A	N/A	GO:0003676	nucleic acid binding	N/A	N/A	GO:0005634;GO:0005654	nucleoplasm;nucleus	GO:0003723;GO:0003729	mRNA binding;RNA binding	GO:0006396	RNA processing	N/A	0	33	33	33	60	60	60	82.867	0	323.31	3627700000	235	0	0	0	39957000	58535000
	+	1.70978	4.51862		glutamate dehydrogenase	cytoplasm(75%, patchy) GO:0005737 GO:0005739 GO:0020023	mitochondrion, kinetoplast(region, strong) GO:0005737 GO:0005739 GO:0020023	Tb927.9.5900:mRNA-p1	Tb927.9.5900:mRNA-p1	Tb927.9.5900	2938	Tb927.9.5900:mRNA-p1 | transcript=Tb927.9.5900:mRNA | gene=Tb927.9.5900 | organism=Trypanosoma_brucei_brucei_TREU927 | gene_product=glutamate dehydrogenase | transcript_product=glutamate dehydrogenase | location=Tb927_09_v5.1:995307-998285(+) | protein_len	Tb927.9.5900:mRNA	1	Tb927_09_v5.1:995,153..999,575(+)	*	N/A	N/A	GO:0004352;GO:0016491	glutamate dehydrogenase (NAD+) activity;oxidoreductase activity	GO:0006520;GO:0019551;GO:0055114	cellular amino acid metabolic process;glutamate catabolic process to 2-oxoglutarate;obsolete oxidation-reduction process	GO:0005737;GO:0005739;GO:0020023	cytoplasm;kinetoplast;mitochondrion	GO:0004352;GO:0016491	glutamate dehydrogenase (NAD+) activity;oxidoreductase activity	GO:0006520;GO:0006538	cellular amino acid metabolic process;glutamate catabolic process	N/A	0	46	46	46	57.9	57.9	57.9	112.11	0	323.31	2169600000	210	0	0	0	79927000	32270000
	+	1.97374	4.48871		40S ribosomal protein S17, putative;40S ribosomal protein S17, putative	cytoplasm(patchy, 50%) GO:0005737	cytoplasm(patchy) GO:0005737	Tb927.11.11830:mRNA-p1;Tb927.11.11820:mRNA-p1	Tb927.11.11830:mRNA-p1;Tb927.11.11820:mRNA-p1	Tb927.11.11830;Tb927.11.11820	964	Tb927.11.11830:mRNA-p1 | transcript=Tb927.11.11830:mRNA | gene=Tb927.11.11830 | organism=Trypanosoma_brucei_brucei_TREU927 | gene_product=40S ribosomal protein S17, putative | transcript_product=40S ribosomal protein S17, putative | location=Tb927_11_v5.1:	Tb927.11.11820:mRNA;Tb927.11.11830:mRNA	1;1	Tb927_11_v5.1:3,172,368..3,172,989(+);Tb927_11_v5.1:3,173,157..3,173,686(+)	*;*	GO:0005840	ribosome	GO:0003735	structural constituent of ribosome	GO:0006412	translation	GO:0005737;GO:0005840	cytoplasm;ribosome	GO:0003735	structural constituent of ribosome	GO:0006412	translation	N/A;N/A	0	10	10	10	50	50	50	16.222	0	36.298	2068500000	76	0	4934800	0	68501000	56988000
	+	1.79164	4.47518		Eukaryotic initiation factor 4A-1		cytoplasm(patchy), nucleolus(50%) GO:0005737 GO:0005730	Tb927.9.4680:mRNA-p1	Tb927.9.4680:mRNA-p1	Tb927.9.4680	2916	Tb927.9.4680:mRNA-p1 | transcript=Tb927.9.4680:mRNA | gene=Tb927.9.4680 | organism=Trypanosoma_brucei_brucei_TREU927 | gene_product=Eukaryotic initiation factor 4A-1 | transcript_product=Eukaryotic initiation factor 4A-1 | location=Tb927_09_v5.1:864680-865	Tb927.9.4680:mRNA	1	Tb927_09_v5.1:864,634..866,164(+)	*	N/A	N/A	GO:0003676;GO:0004386;GO:0005524	ATP binding;helicase activity;nucleic acid binding	N/A	N/A	GO:0005730;GO:0005737;GO:0005829;GO:0005844;GO:0010494;GO:0016281	cytoplasm;cytoplasmic stress granule;cytosol;eukaryotic translation initiation factor 4F complex;nucleolus;polysome	GO:0003676;GO:0003724;GO:0003729;GO:0003743;GO:0004386;GO:0005524;GO:0008186	ATP binding;ATP-dependent activity, acting on RNA;helicase activity;mRNA binding;nucleic acid binding;RNA helicase activity;translation initiation factor activity	GO:0002183;GO:0006139;GO:0006412	cytoplasmic translational initiation;nucleobase-containing compound metabolic process;translation	N/A	0	22	22	22	64.4	64.4	64.4	45.361	0	186.73	2815100000	146	0	1792800	0	102320000	34883000
	+	1.95918	4.44239		hypothetical protein, conserved	cytoplasm(50%), cytoplasm(points, strong, 50%), flagellar cytoplasm(50%), nuclear lumen(50%) GO:0005737 GO:0097014 GO:0031981	cytoplasm GO:0005737 GO:0097014 GO:0031981	Tb927.6.5010:mRNA-p1	Tb927.6.5010:mRNA-p1	Tb927.6.5010	2246	Tb927.6.5010:mRNA-p1 | transcript=Tb927.6.5010:mRNA | gene=Tb927.6.5010 | organism=Trypanosoma_brucei_brucei_TREU927 | gene_product=hypothetical protein, conserved | transcript_product=hypothetical protein, conserved | location=Tb927_06_v5.1:1373762-137491	Tb927.6.5010:mRNA	1	Tb927_06_v5.1:1,373,730..1,375,737(+)	*	N/A	N/A	N/A	N/A	N/A	N/A	GO:0005634;GO:0005737;GO:0031981;GO:0097014	ciliary plasm;cytoplasm;nuclear lumen;nucleus	GO:0003729	mRNA binding	GO:0010608	posttranscriptional regulation of gene expression	N/A	0	22	22	22	50.3	50.3	50.3	40.797	0	323.31	5738800000	209	0	0	0	42817000	89670000
	+	1.78441	4.42952		ATP-dependent RNA helicase HEL67			Tb927.10.14550:mRNA-p1	Tb927.10.14550:mRNA-p1	Tb927.10.14550	547	Tb927.10.14550:mRNA-p1 | transcript=Tb927.10.14550:mRNA | gene=Tb927.10.14550 | organism=Trypanosoma_brucei_brucei_TREU927 | gene_product=ATP-dependent RNA helicase HEL67 | transcript_product=ATP-dependent RNA helicase HEL67 | location=Tb927_10_v5.1:356501	Tb927.10.14550:mRNA	1	Tb927_10_v5.1:3,565,010..3,566,876(-)	*	N/A	N/A	GO:0003676;GO:0004386;GO:0005524	ATP binding;helicase activity;nucleic acid binding	N/A	N/A	GO:0005634;GO:0005737;GO:0010494;GO:0034399;GO:0097165	cytoplasm;cytoplasmic stress granule;nuclear periphery;nuclear stress granule;nucleus	GO:0003729;GO:0004386;GO:0005524	ATP binding;helicase activity;mRNA binding	GO:0006139	nucleobase-containing compound metabolic process	N/A	0	25	24	24	49	47.6	47.6	66.588	0	297.74	1176400000	100	0	0	0	59913000	33686000
	+	2.83053	4.42264		enolase, putative;enolase	cytoplasm, flagellar cytoplasm GO:0005737 GO:0097014 GO:0005654	nucleoplasm, cytoplasm, flagellar cytoplasm GO:0005737 GO:0097014 GO:0005654	Tb927.10.2890:mRNA-p1;Tb11.v5.0650.1-p1	Tb927.10.2890:mRNA-p1;Tb11.v5.0650.1-p1	Tb927.10.2890;Tb11.v5.0650	292	Tb927.10.2890:mRNA-p1 | transcript=Tb927.10.2890:mRNA | gene=Tb927.10.2890 | organism=Trypanosoma_brucei_brucei_TREU927 | gene_product=enolase | transcript_product=enolase | location=Tb927_10_v5.1:746309-747598(+) | protein_length=429 | sequence_SO=chromos	Tb11.v5.0650.1;Tb927.10.2890:mRNA	1;1	Tb927_11_bin_v5.1:3,189,445..3,191,219(+);Tb927_10_v5.1:746,231..747,913(+)	*;*	GO:0000015	phosphopyruvate hydratase complex	GO:0000287;GO:0004634	magnesium ion binding;phosphopyruvate hydratase activity	GO:0006096	glycolytic process	GO:0000015;GO:0005654;GO:0005737;GO:0005829;GO:0097014	ciliary plasm;cytoplasm;cytosol;nucleoplasm;phosphopyruvate hydratase complex	GO:0000287;GO:0004634	magnesium ion binding;phosphopyruvate hydratase activity	GO:0006096;GO:0032889	glycolytic process;regulation of vacuole fusion, non-autophagic	N/A;N/A	0	27	27	27	72.3	72.3	72.3	46.592	0	323.31	2059600000	175	0	1365400	1624600	36797000	41422000
	+	2.97737	4.41277		glycerol kinase, glycosomal;glycerol kinase, glycosomal;glycerol kinase, glycosomal;glycerol kinase, glycosomal;glycerol kinase, glycosomal	glycosome GO:0020015 GO:0005737 GO:0005654;glycosome(50%) GO:0020015;glycosome(50%) GO:0020015;glycosome GO:0020015	cytoplasm(patchy), nucleoplasm GO:0020015 GO:0005737 GO:0005654	Tb927.9.12630:mRNA-p1;Tb927.9.12590:mRNA-p1;Tb927.9.12570:mRNA-p1;Tb927.9.12550:mRNA-p1;Tb927.9.12610:mRNA-p1	Tb927.9.12630:mRNA-p1;Tb927.9.12590:mRNA-p1;Tb927.9.12570:mRNA-p1;Tb927.9.12550:mRNA-p1;Tb927.9.12610:mRNA-p1	Tb927.9.12630;Tb927.9.12590;Tb927.9.12570;Tb927.9.12550;Tb927.9.12610	2791	Tb927.9.12630:mRNA-p1 | transcript=Tb927.9.12630:mRNA | gene=Tb927.9.12630 | organism=Trypanosoma_brucei_brucei_TREU927 | gene_product=glycerol kinase, glycosomal | transcript_product=glycerol kinase, glycosomal | location=Tb927_09_v5.1:1982416-1983954(+)	Tb927.9.12550:mRNA;Tb927.9.12570:mRNA;Tb927.9.12590:mRNA;Tb927.9.12610:mRNA;Tb927.9.12630:mRNA	1;1;1;1;1	Tb927_09_v5.1:1,968,080..1,970,284(+);Tb927_09_v5.1:1,971,656..1,973,862(+);Tb927_09_v5.1:1,975,234..1,977,375(+);Tb927_09_v5.1:1,978,809..1,981,016(+);Tb927_09_v5.1:1,982,388..1,984,534(+)	*;*;*;*;*	N/A	N/A	GO:0004370;GO:0005524;GO:0016773	ATP binding;glycerol kinase activity;phosphotransferase activity, alcohol group as acceptor	GO:0005975;GO:0006072;GO:0019563	carbohydrate metabolic process;glycerol catabolic process;glycerol-3-phosphate metabolic process	GO:0005654;GO:0005737;GO:0005739;GO:0020015	cytoplasm;glycosome;mitochondrion;nucleoplasm	GO:0004370;GO:0005524;GO:0016773	ATP binding;glycerol kinase activity;phosphotransferase activity, alcohol group as acceptor	GO:0006071;GO:0006072;GO:0006641;GO:0016310;GO:0046167	glycerol metabolic process;glycerol-3-phosphate biosynthetic process;glycerol-3-phosphate metabolic process;phosphorylation;triglyceride metabolic process	N/A;N/A;N/A;N/A;N/A	0	33	33	33	64.8	64.8	64.8	56.426	0	323.31	4459200000	278	0	3083400	2884900	91465000	56258000
	+	2.24585	4.40935		Mitochondrial outer membrane protein porin 1;Mitochondrial outer membrane protein porin 2	mitochondrion GO:0005739 GO:0140525;mitochondrion GO:0005739	mitochondrion, antipodal sites GO:0005739 GO:0140525	Tb927.2.2520:mRNA-p1;Tb927.2.2510:mRNA-p1	Tb927.2.2520:mRNA-p1;Tb927.2.2510:mRNA-p1	Tb927.2.2520;Tb927.2.2510	1557	Tb927.2.2520:mRNA-p1 | transcript=Tb927.2.2520:mRNA | gene=Tb927.2.2520 | organism=Trypanosoma_brucei_brucei_TREU927 | gene_product=Mitochondrial outer membrane protein porin 2 | transcript_product=Mitochondrial outer membrane protein porin 2 | location=Tb	Tb927.2.2510:mRNA;Tb927.2.2520:mRNA	1;1	Tb927_02_v5.1:494,285..495,137(-);Tb927_02_v5.1:495,308..496,453(-)	*;*	GO:0005741	mitochondrial outer membrane	GO:0008308	voltage-gated anion channel activity	GO:0098656	anion transmembrane transport	GO:0005739;GO:0005741;GO:0016281;GO:0031307;GO:0046930;GO:0140525	antipodal site;eukaryotic translation initiation factor 4F complex;integral component of mitochondrial outer membrane;mitochondrial outer membrane;mitochondrion;pore complex	GO:0008308;GO:0015288	porin activity;voltage-gated anion channel activity	GO:0006811;GO:0006839	ion transport;mitochondrial transport	N/A;N/A	0	18	18	18	79.6	79.6	79.6	29.189	0	116.13	1323100000	103	0	0	0	63280000	31755000
	+	3.22427	4.40571		hypothetical protein, conserved	axoneme, cytoplasm GO:0005930 GO:0005737	axoneme(25%), cytoplasm(points) GO:0005930 GO:0005737	Tb927.10.7960:mRNA-p1	Tb927.10.7960:mRNA-p1	Tb927.10.7960	818	Tb927.10.7960:mRNA-p1 | transcript=Tb927.10.7960:mRNA | gene=Tb927.10.7960 | organism=Trypanosoma_brucei_brucei_TREU927 | gene_product=hypothetical protein, conserved | transcript_product=hypothetical protein, conserved | location=Tb927_10_v5.1:1985103-198	Tb927.10.7960:mRNA	1	Tb927_10_v5.1:1,985,103..1,985,704(-)	*	N/A	N/A	N/A	N/A	N/A	N/A	GO:0005737;GO:0005930	axoneme;cytoplasm	N/A	N/A	N/A	N/A	N/A	0	13	13	13	61.3	61.3	61.3	17.63	0	323.31	3811000000	134	0	0	0	63725000	83141000
	+	1.73628	4.38638	Hyp Con	hypothetical protein, conserved	nucleolus(peripheral) GO:0005730 GO:0005654	nucleoplasm GO:0005730 GO:0005654	Tb927.11.3970:mRNA-p1	Tb927.11.3970:mRNA-p1	Tb927.11.3970	1294	Tb927.11.3970:mRNA-p1 | transcript=Tb927.11.3970:mRNA | gene=Tb927.11.3970 | organism=Trypanosoma_brucei_brucei_TREU927 | gene_product=hypothetical protein, conserved | transcript_product=hypothetical protein, conserved | location=Tb927_11_v5.1:1159933-116	Tb927.11.3970:mRNA	1	Tb927_11_v5.1:1,159,892..1,162,122(+)	*	N/A	N/A	GO:0046872	metal ion binding	N/A	N/A	GO:0005634;GO:0005654;GO:0005730	nucleolus;nucleoplasm;nucleus	GO:0003723	RNA binding	N/A	N/A	NN: MAANRSIFLFV	0	19	19	19	32.8	32.8	32.8	78.028	0	301.92	2506500000	164	0	0	0	32575000	43776000
	+	2.46144	4.38351		4E-interacting protein, putative	cytoplasm(points) GO:0005737	cytoplasm(points) GO:0005737	Tb927.9.11050:mRNA-p1	Tb927.9.11050:mRNA-p1	Tb927.9.11050	2756	Tb927.9.11050:mRNA-p1 | transcript=Tb927.9.11050:mRNA | gene=Tb927.9.11050 | organism=Trypanosoma_brucei_brucei_TREU927 | gene_product=4E-interacting protein, putative | transcript_product=4E-interacting protein, putative | location=Tb927_09_v5.1:1742654-1	Tb927.9.11050:mRNA	1	Tb927_09_v5.1:1,739,704..1,744,915(-)	*	N/A	N/A	N/A	N/A	N/A	N/A	GO:0005737	cytoplasm	GO:0003729;GO:0045182	mRNA binding;translation regulator activity	GO:0006417;GO:0010608	posttranscriptional regulation of gene expression;regulation of translation	N/A	0	18	18	18	42	42	42	58.54	0	323.31	5832200000	185	0	0	0	41723000	39706000
	+	1.95288	4.37501		Nucleolar protein 47		nuclear lumen GO:0031981	Tb927.11.6620:mRNA-p1	Tb927.11.6620:mRNA-p1	Tb927.11.6620	1408	Tb927.11.6620:mRNA-p1 | transcript=Tb927.11.6620:mRNA | gene=Tb927.11.6620 | organism=Trypanosoma_brucei_brucei_TREU927 | gene_product=Nucleolar protein 47 | transcript_product=Nucleolar protein 47 | location=Tb927_11_v5.1:1868099-1869367(-) | protein_leng	Tb927.11.6620:mRNA	1	Tb927_11_v5.1:1,867,980..1,869,443(-)	*	N/A	N/A	GO:0003676;GO:0008270	nucleic acid binding;zinc ion binding	N/A	N/A	GO:0005634;GO:0005730;GO:0005819;GO:0031981	nuclear lumen;nucleolus;nucleus;spindle	GO:0003676	nucleic acid binding	N/A	N/A	N/A	0	21	21	21	65.9	65.9	65.9	47.73	0	323.31	3001400000	165	0	0	0	31188000	45699000
	+	1.64046	4.36374		S-adenosylmethionine decarboxylase proenzyme, putative;S-adenosylmethionine decarboxylase;S-adenosylmethionine decarboxylase	cytoplasm, flagellar cytoplasm GO:0005737 GO:0097014;cytoplasm, flagellar cytoplasm GO:0005737 GO:0097014	cytoplasm GO:0005737 GO:0097014	Tb927.6.4410:mRNA-p1;Tb927.6.4460:mRNA-p1;Tb11.v5.0903.1-p1	Tb927.6.4410:mRNA-p1;Tb927.6.4460:mRNA-p1;Tb11.v5.0903.1-p1	Tb927.6.4410;Tb927.6.4460;Tb11.v5.0903	2223	Tb927.6.4410:mRNA-p1 | transcript=Tb927.6.4410:mRNA | gene=Tb927.6.4410 | organism=Trypanosoma_brucei_brucei_TREU927 | gene_product=S-adenosylmethionine decarboxylase | transcript_product=S-adenosylmethionine decarboxylase | location=Tb927_06_v5.1:1240697-	Tb11.v5.0903.1;Tb927.6.4410:mRNA;Tb927.6.4460:mRNA	1;1;1	Tb927_11_bin_v5.1:4,709,594..4,716,775(+);Tb927_06_v5.1:1,240,464..1,241,970(-);Tb927_06_v5.1:1,250,574..1,254,567(-)	*;*;*	N/A	N/A	GO:0004014	adenosylmethionine decarboxylase activity	GO:0006557;GO:0006597;GO:0008295	S-adenosylmethioninamine biosynthetic process;spermidine biosynthetic process;spermine biosynthetic process	GO:0005737;GO:0005829;GO:0097014;N/A	ciliary plasm;cytoplasm;cytosol;N/A	GO:0004014;N/A	adenosylmethionine decarboxylase activity;N/A	GO:0006597;GO:0008295;GO:0042493;N/A	N/A;response to drug;spermidine biosynthetic process;spermine biosynthetic process	N/A;N/A;N/A	0	16	16	16	59.5	59.5	59.5	41.748	0	254.94	5873800000	145	0	0	0	45975000	71509000
	+	2.36684	4.36023	NUP132	Nucleoporin NUP132	nuclear pore GO:0005643		Tb927.7.2300:mRNA-p1	Tb927.7.2300:mRNA-p1	Tb927.7.2300	2301	Tb927.7.2300:mRNA-p1 | transcript=Tb927.7.2300:mRNA | gene=Tb927.7.2300 | organism=Trypanosoma_brucei_brucei_TREU927 | gene_product=Nucleoporin NUP132 | transcript_product=Nucleoporin NUP132 | location=Tb927_07_v5.1:590576-594187(-) | protein_length=1203 |	Tb927.7.2300:mRNA	1	Tb927_07_v5.1:589,990..594,412(-)	*	N/A	N/A	N/A	N/A	N/A	N/A	GO:0005634;GO:0005643;GO:0031080	nuclear pore;nuclear pore outer ring;nucleus	N/A	N/A	N/A	N/A	N/A	0	43	43	43	51	51	51	132.36	0	323.31	2057800000	153	0	0	0	36917000	70044000
	+	1.55433	4.35407		paraflagellar rod component, putative		paraflagellar rod(50%) GO:0097740	Tb927.6.4140:mRNA-p1	Tb927.6.4140:mRNA-p1	Tb927.6.4140	2215	Tb927.6.4140:mRNA-p1 | transcript=Tb927.6.4140:mRNA | gene=Tb927.6.4140 | organism=Trypanosoma_brucei_brucei_TREU927 | gene_product=paraflagellar rod component, putative | transcript_product=paraflagellar rod component, putative | location=Tb927_06_v5.1:11	Tb927.6.4140:mRNA	1	Tb927_06_v5.1:1,194,375..1,195,354(-)	*	N/A	N/A	N/A	N/A	N/A	N/A	GO:0097740	paraflagellar rod	N/A	N/A	N/A	N/A	N/A	0	6	6	6	54.8	54.8	54.8	13.009	0	50.463	1946600000	71	0	0	0	53711000	71037000
	+	3.35646	4.34906		RNA-binding protein, putative		nucleoplasm(75%) GO:0005654	Tb927.7.880:mRNA-p1	Tb927.7.880:mRNA-p1	Tb927.7.880	2482	Tb927.7.880:mRNA-p1 | transcript=Tb927.7.880:mRNA | gene=Tb927.7.880 | organism=Trypanosoma_brucei_brucei_TREU927 | gene_product=RNA-binding protein, putative | transcript_product=RNA-binding protein, putative | location=Tb927_07_v5.1:208400-209233(-) | pr	Tb927.7.880:mRNA	1	Tb927_07_v5.1:208,122..209,378(-)	*	N/A	N/A	GO:0003676	nucleic acid binding	N/A	N/A	GO:0005634;GO:0005654;GO:0005829	cytosol;nucleoplasm;nucleus	GO:0003723;GO:0003729	mRNA binding;RNA binding	GO:0006396;GO:0010608	posttranscriptional regulation of gene expression;RNA processing	N/A	0	9	9	9	35	35	35	29.808	0	307.7	1578000000	87	0	0	0	42484000	52096000
	+	2.38674	4.348	NAP	nucleosome assembly protein (NAP), putative	cytoplasm, flagellar cytoplasm, nuclear lumen GO:0005737 GO:0097014 GO:0031981	nuclear lumen(50%) GO:0005737 GO:0097014 GO:0031981	Tb927.1.2210:mRNA-p1	Tb927.1.2210:mRNA-p1	Tb927.1.2210	350	Tb927.1.2210:mRNA-p1 | transcript=Tb927.1.2210:mRNA | gene=Tb927.1.2210 | organism=Trypanosoma_brucei_brucei_TREU927 | gene_product=nucleosome assembly protein (NAP), putative | transcript_product=nucleosome assembly protein (NAP), putative | location=Tb92	Tb927.1.2210:mRNA	1	Tb927_01_v5.1:559,984..562,221(+)	*	GO:0005634	nucleus	N/A	N/A	GO:0006334	nucleosome assembly	GO:0005634;GO:0005737;GO:0031981;GO:0097014	ciliary plasm;cytoplasm;nuclear lumen;nucleus	GO:0003682;GO:0042393	chromatin binding;histone binding	GO:0006334	nucleosome assembly	N/A	0	9	9	9	32.7	32.7	32.7	35.904	0	253.7	2350100000	84	0	0	0	43950000	63574000
	+	1.6629	4.33744		SNARE associated Golgi protein, putative	nuclear envelope GO:0005635	nuclear envelope, endoplasmic reticulum(weak) GO:0005635	Tb927.11.8060:mRNA-p1	Tb927.11.8060:mRNA-p1	Tb927.11.8060	1458	Tb927.11.8060:mRNA-p1 | transcript=Tb927.11.8060:mRNA | gene=Tb927.11.8060 | organism=Trypanosoma_brucei_brucei_TREU927 | gene_product=SNARE associated Golgi protein, putative | transcript_product=SNARE associated Golgi protein, putative | location=Tb927_1	Tb927.11.8060:mRNA	1	Tb927_11_v5.1:2,262,437..2,264,187(+)	*	GO:0016021	integral component of membrane	GO:0005509	calcium ion binding	N/A	N/A	GO:0005634;GO:0005635;GO:0012505;GO:0016020;GO:0016021	endomembrane system;integral component of membrane;membrane;nuclear envelope;nucleus	N/A	N/A	N/A	N/A	N/A	9	18	18	18	34	34	34	63.596	0	323.31	2934100000	76	0	0	0	39783000	126190000
	+	1.81478	4.33255		Nop14-like family, putative	nucleolus GO:0005730		Tb927.2.2950:mRNA-p1	Tb927.2.2950:mRNA-p1	Tb927.2.2950	1567	Tb927.2.2950:mRNA-p1 | transcript=Tb927.2.2950:mRNA | gene=Tb927.2.2950 | organism=Trypanosoma_brucei_brucei_TREU927 | gene_product=Nop14-like family, putative | transcript_product=Nop14-like family, putative | location=Tb927_02_v5.1:560909-563776(+) | pro	Tb927.2.2950:mRNA	1	Tb927_02_v5.1:560,866..564,116(+)	*	GO:0032040	small-subunit processome	N/A	N/A	N/A	N/A	GO:0005634;GO:0005730	nucleolus;nucleus	N/A	N/A	N/A	N/A	N/A	0	24	24	24	29	29	29	105.08	0	323.31	1502100000	73	0	0	0	53354000	60535000
	+	1.55773	4.32755		10 kDa heat shock protein, putative;10 kDa heat shock protein, putative			Tb927.7.1340:mRNA-p1;Tb927.7.1320:mRNA-p1	Tb927.7.1340:mRNA-p1;Tb927.7.1320:mRNA-p1	Tb927.7.1340;Tb927.7.1320	2274	Tb927.7.1340:mRNA-p1 | transcript=Tb927.7.1340:mRNA | gene=Tb927.7.1340 | organism=Trypanosoma_brucei_brucei_TREU927 | gene_product=10 kDa heat shock protein, putative | transcript_product=10 kDa heat shock protein, putative | location=Tb927_07_v5.1:343648	Tb927.7.1320:mRNA;Tb927.7.1340:mRNA	1;1	Tb927_07_v5.1:341,272..342,005(+);Tb927_07_v5.1:343,566..344,077(+)	*;*	N/A	N/A	N/A	N/A	GO:0006457	protein folding	GO:0005739;GO:0005759;GO:0031966	mitochondrial matrix;mitochondrial membrane;mitochondrion	GO:0046872;GO:0051082;GO:0051087	chaperone binding;metal ion binding;unfolded protein binding	GO:0006457;GO:0010608;GO:0051085	chaperone cofactor-dependent protein refolding;posttranscriptional regulation of gene expression;protein folding	N/A;N/A	0	8	8	8	60	60	60	10.67	0	50.767	1521000000	61	0	0	0	40650000	40858000
	+	1.81052	4.31637		PRP3, putative	nucleoplasm, cytoplasm(points) GO:0005654 GO:0005737	nucleoplasm GO:0005654 GO:0005737	Tb927.9.4300:mRNA-p1	Tb927.9.4300:mRNA-p1	Tb927.9.4300	2909	Tb927.9.4300:mRNA-p1 | transcript=Tb927.9.4300:mRNA | gene=Tb927.9.4300 | organism=Trypanosoma_brucei_brucei_TREU927 | gene_product=PRP3, putative | transcript_product=PRP3, putative | location=Tb927_09_v5.1:808291-809973(+) | protein_length=560 | sequence	Tb927.9.4300:mRNA	1	Tb927_09_v5.1:808,036..809,973(+)	*	GO:0046540	U4/U6 x U5 tri-snRNP complex	N/A	N/A	GO:0000398	mRNA splicing, via spliceosome	GO:0005634;GO:0005654;GO:0005737;GO:0046540	cytoplasm;nucleoplasm;nucleus;U4/U6 x U5 tri-snRNP complex	N/A	N/A	GO:0000398	mRNA splicing, via spliceosome	N/A	0	22	22	22	55	55	55	63.234	0	258.86	1878500000	128	0	0	0	33109000	52163000
	+	2.64586	4.31049		Phosphoenolpyruvate carboxykinase [ATP], glycosomal	glycosome GO:0020015	glycosome GO:0020015	Tb927.2.4210:mRNA-p1	Tb927.2.4210:mRNA-p1	Tb927.2.4210	1587	Tb927.2.4210:mRNA-p1 | transcript=Tb927.2.4210:mRNA | gene=Tb927.2.4210 | organism=Trypanosoma_brucei_brucei_TREU927 | gene_product=Phosphoenolpyruvate carboxykinase [ATP], glycosomal | transcript_product=Phosphoenolpyruvate carboxykinase [ATP], glycosomal	Tb927.2.4210:mRNA	1	Tb927_02_v5.1:740,656..742,863(-)	*	N/A	N/A	GO:0004611;GO:0004612;GO:0005524;GO:0016301;GO:0017076	ATP binding;kinase activity;phosphoenolpyruvate carboxykinase (ATP) activity;phosphoenolpyruvate carboxykinase activity;purine nucleotide binding	GO:0006094	gluconeogenesis	GO:0000331;GO:0005829;GO:0012506;GO:0020015	contractile vacuole;cytosol;glycosome;vesicle membrane	GO:0004612;GO:0008017;GO:0042301	microtubule binding;phosphate ion binding;phosphoenolpyruvate carboxykinase (ATP) activity	GO:0006094	gluconeogenesis	N/A	0	33	33	33	69.3	69.3	69.3	58.564	0	323.31	4070200000	218	0	4620300	0	121610000	59182000
	+	1.90349	4.30185		microtubule-associated protein 2			Tb10.v4.0052:mRNA-p1	Tb10.v4.0052:mRNA-p1	Tb10.v4.0052	160	Tb10.v4.0052:mRNA-p1 | transcript=Tb10.v4.0052:mRNA | gene=Tb10.v4.0052 | organism=Trypanosoma_brucei_brucei_TREU927 | gene_product=microtubule-associated protein 2 | transcript_product=microtubule-associated protein 2 | location=Tp_ends-39g01.p1k:50-14692	Tb10.v4.0052:mRNA	1	Tp_ends-39g01.p1k:50..14,692(-)	*	N/A	N/A	GO:0008017	microtubule binding	N/A	N/A	N/A	N/A	N/A	N/A	N/A	N/A	N/A	0	22	4	0	91	39.8	0	561.21	0	151.92	5836400000	59	0	0	0	46061000	103270000
	+	1.94495	4.28258		hypothetical protein, conserved	nuclear pore GO:0005643		Tb927.7.5830:mRNA-p1	Tb927.7.5830:mRNA-p1	Tb927.7.5830	2424	Tb927.7.5830:mRNA-p1 | transcript=Tb927.7.5830:mRNA | gene=Tb927.7.5830 | organism=Trypanosoma_brucei_brucei_TREU927 | gene_product=hypothetical protein, conserved | transcript_product=hypothetical protein, conserved | location=Tb927_07_v5.1:1573658-157397	Tb927.7.5830:mRNA	1	Tb927_07_v5.1:1,573,532..1,574,146(+)	*	GO:0000124;GO:0005643;GO:0070390;GO:0071819	DUBm complex;nuclear pore;SAGA complex;transcription export complex 2	GO:0003713	transcription coactivator activity	GO:0006368;GO:0006406;GO:0016578;GO:0045893	histone deubiquitination;mRNA export from nucleus;positive regulation of transcription, DNA-templated;transcription elongation from RNA polymerase II promoter	GO:0005643	nuclear pore	N/A	N/A	N/A	N/A	N/A	0	4	4	4	65.1	65.1	65.1	11.775	0	77.869	747100000	40	0	0	0	33118000	41649000
	+	1.78765	4.26605		succinyl-CoA synthetase alpha subunit, putative			Tb927.3.2230:mRNA-p1	Tb927.3.2230:mRNA-p1	Tb927.3.2230	1683	Tb927.3.2230:mRNA-p1 | transcript=Tb927.3.2230:mRNA | gene=Tb927.3.2230 | organism=Trypanosoma_brucei_brucei_TREU927 | gene_product=succinyl-CoA synthetase alpha subunit, putative | transcript_product=succinyl-CoA synthetase alpha subunit, putative | locat	Tb927.3.2230:mRNA	1	Tb927_03_v5.1:580,289..581,871(-)	*	N/A	N/A	GO:0000166;GO:0003824	catalytic activity;nucleotide binding	N/A	N/A	GO:0005739;GO:0009361	mitochondrion;succinate-CoA ligase complex (ADP-forming)	GO:0004775;GO:0004776	succinate-CoA ligase (ADP-forming) activity;succinate-CoA ligase (GDP-forming) activity	GO:0006099	tricarboxylic acid cycle	N/A	0	13	13	13	64.1	64.1	64.1	31.464	0	82.077	952550000	71	0	0	0	60062000	18126000
	+	2.31768	4.26467		60S ribosomal protein L7, putative;60S ribosomal protein L7, putative;60S ribosomal protein L7, putative	cytoplasm(patchy), nucleolus(weak) GO:0005737 GO:0005730;cytoplasm(patchy), nucleolus(50%) GO:0005737 GO:0005730	nucleolus, cytoplasm GO:0005737 GO:0005730	Tb927.7.1750:mRNA-p1;Tb927.7.1740:mRNA-p1;Tb927.7.1730:mRNA-p1	Tb927.7.1750:mRNA-p1;Tb927.7.1740:mRNA-p1;Tb927.7.1730:mRNA-p1	Tb927.7.1750;Tb927.7.1740;Tb927.7.1730	2281	Tb927.7.1750:mRNA-p1 | transcript=Tb927.7.1750:mRNA | gene=Tb927.7.1750 | organism=Trypanosoma_brucei_brucei_TREU927 | gene_product=60S ribosomal protein L7, putative | transcript_product=60S ribosomal protein L7, putative | location=Tb927_07_v5.1:431071-4	Tb927.7.1730:mRNA;Tb927.7.1740:mRNA;Tb927.7.1750:mRNA	1;1;1	Tb927_07_v5.1:429,021..429,912(+);Tb927_07_v5.1:430,041..430,925(+);Tb927_07_v5.1:431,054..431,883(+)	*;*;*	GO:0022625	cytosolic large ribosomal subunit	GO:0003735	structural constituent of ribosome	GO:0000463	maturation of LSU-rRNA from tricistronic rRNA transcript (SSU-rRNA, 5.8S rRNA, LSU-rRNA)	GO:0005730;GO:0005737;GO:0005840;GO:0022625	cytoplasm;cytosolic large ribosomal subunit;nucleolus;ribosome	GO:0003723;GO:0003729;GO:0003735	mRNA binding;RNA binding;structural constituent of ribosome	GO:0000463;GO:0042254	maturation of LSU-rRNA from tricistronic rRNA transcript (SSU-rRNA, 5.8S rRNA, LSU-rRNA);ribosome biogenesis	N/A;N/A;N/A	0	15	15	15	53.3	53.3	53.3	27.713	0	141.3	2463400000	99	0	2425400	0	84301000	53099000
	+	3.17893	4.25975		predicted tetratricopeptide repeat (TPR) protein			Tb927.11.6710:mRNA-p1	Tb927.11.6710:mRNA-p1	Tb927.11.6710	1411	Tb927.11.6710:mRNA-p1 | transcript=Tb927.11.6710:mRNA | gene=Tb927.11.6710 | organism=Trypanosoma_brucei_brucei_TREU927 | gene_product=predicted tetratricopeptide repeat (TPR) protein | transcript_product=predicted tetratricopeptide repeat (TPR) protein |	Tb927.11.6710:mRNA	1	Tb927_11_v5.1:1,892,522..1,893,773(-)	*	N/A	N/A	GO:0005515	protein binding	N/A	N/A	N/A	N/A	N/A	N/A	N/A	N/A	N/A	0	23	23	23	63.8	63.8	63.8	43.185	0	323.31	3120600000	151	0	0	0	45376000	59545000
	+	2.01573	4.25728		Heat shock protein 83, putative;heat shock protein, putative;heat shock protein, putative;heat shock protein, putative;heat shock protein, putative;heat shock protein, putative;heat shock protein, putative;heat shock protein, putative;heat shock protein, putative;heat shock protein, putative;heat shock protein 90, putative	cytoplasm, flagellar cytoplasm(weak), nucleoplasm GO:0005737 GO:0005654;cytoplasm, nucleoplasm GO:0005737 GO:0005654;cytoplasm(50%), nucleoplasm(50%) GO:0005737 GO:0005654;cytoplasm GO:0005737;cytoplasm(patchy), nucleoplasm GO:0005737 GO:0005654;cytoplasm(50%), cytoplasm(50%, weak) GO:0005737;cytoplasm(reticulated) GO:0005737;cytoplasm(75%), cytoplasm(weak, 25%) GO:0005737;cytoplasm, nucleoplasm …	cytoplasm(patchy) GO:0005737 GO:0005654	Tb927.10.10960:mRNA-p1;Tb927.10.10950:mRNA-p1;Tb927.10.10940:mRNA-p1;Tb927.10.10920:mRNA-p1;Tb927.10.10900:mRNA-p1;Tb927.10.10890:mRNA-p1;Tb11.v5.0543.1-p1;Tb927.10.10910:mRNA-p1;Tb927.10.10980:mRNA-p1;Tb927.10.10970:mRNA-p1;Tb927.10.10930:mRNA-p1	Tb927.10.10960:mRNA-p1;Tb927.10.10950:mRNA-p1;Tb927.10.10940:mRNA-p1;Tb927.10.10920:mRNA-p1;Tb927.10.10900:mRNA-p1;Tb927.10.10890:mRNA-p1;Tb11.v5.0543.1-p1;Tb927.10.10910:mRNA-p1;Tb927.10.10980:mRNA-p1;Tb927.10.10970:mRNA-p1;Tb927.10.10930:mRNA-p1	Tb927.10.10960;Tb927.10.10950;Tb927.10.10940;Tb927.10.10920;Tb927.10.10900;Tb927.10.10890;Tb11.v5.0543;Tb927.10.10910;Tb927.10.10980;Tb927.10.10970;Tb927.10.10930	275	Tb927.10.10960:mRNA-p1 | transcript=Tb927.10.10960:mRNA | gene=Tb927.10.10960 | organism=Trypanosoma_brucei_brucei_TREU927 | gene_product=heat shock protein, putative | transcript_product=heat shock protein, putative | location=Tb927_10_v5.1:2674479-267659	Tb11.v5.0543.1;Tb927.10.10890:mRNA;Tb927.10.10900:mRNA;Tb927.10.10910:mRNA;Tb927.10.10920:mRNA;Tb927.10.10930:mRNA;Tb927.10.10940:mRNA;Tb927.10.10950:mRNA;Tb927.10.10960:mRNA;Tb927.10.10970:mRNA;Tb927.10.10980:mRNA	1;1;1;1;1;1;1;1;1;1;1	Tb927_11_bin_v5.1:2,366,099..2,368,548(+);Tb927_10_v5.1:2,654,810..2,657,259(-);Tb927_10_v5.1:2,657,585..2,660,034(-);Tb927_10_v5.1:2,660,359..2,662,808(-);Tb927_10_v5.1:2,663,109..2,665,557(-);Tb927_10_v5.1:2,665,888..2,668,337(-);Tb927_10_v5.1:2,668,673..2,671,122(-);Tb927_10_v5.1:2,671,444..2,673,893(-);Tb927_10_v5.1:2,674,219..2,676,668(-);Tb927_10_v5.1:2,676,994..2,679,443(-);Tb927_10_v5.1:2…	*;*;*;*;*;*;*;*;*;*;*	N/A	N/A	GO:0005524;GO:0051082	ATP binding;unfolded protein binding	GO:0006457	protein folding	GO:0005654;GO:0005737;GO:0005813;GO:0005829;GO:0005886;GO:0009986;GO:0032991;GO:0048471	cell surface;centrosome;cytoplasm;cytosol;nucleoplasm;perinuclear region of cytoplasm;plasma membrane;protein-containing complex	GO:0016887;GO:0051082;N/A	ATP hydrolysis activity;N/A;unfolded protein binding	GO:0006457;GO:0006986;GO:0034605;GO:0042026;GO:0050821;N/A	cellular response to heat;N/A;protein folding;protein refolding;protein stabilization;response to unfolded protein	N/A;N/A;N/A;N/A;N/A;N/A;N/A;N/A;N/A;N/A;N/A	0	47	47	47	61.8	61.8	61.8	80.763	0	323.31	10001000000	414	0	8980300	0	176040000	69838000
	+	1.53201	4.24726		amidinotransferase, putative	cortical cytoskeleton GO:0030863		Tb927.4.1300:mRNA-p1	Tb927.4.1300:mRNA-p1	Tb927.4.1300	1833	Tb927.4.1300:mRNA-p1 | transcript=Tb927.4.1300:mRNA | gene=Tb927.4.1300 | organism=Trypanosoma_brucei_brucei_TREU927 | gene_product=Cytoskeleton-associated protein 42 kDa | transcript_product=Cytoskeleton-associated protein 42 kDa | location=Tb927_04_v5.1:	Tb927.4.1300:mRNA	1	Tb927_04_v5.1:341,011..342,969(-)	*	N/A	N/A	N/A	N/A	N/A	N/A	GO:0005856;GO:0030863	cortical cytoskeleton;cytoskeleton	N/A	N/A	N/A	N/A	N/A	0	17	17	17	67.9	67.9	67.9	42.015	0	223.15	1790900000	127	0	0	0	91140000	31270000
	+	1.98088	4.23495		PAB1-binding protein , putative	cytoplasm(patchy) GO:0005737	cytoplasm(patchy) GO:0005737	Tb927.8.4540:mRNA-p1	Tb927.8.4540:mRNA-p1	Tb927.8.4540	2604	Tb927.8.4540:mRNA-p1 | transcript=Tb927.8.4540:mRNA | gene=Tb927.8.4540 | organism=Trypanosoma_brucei_brucei_TREU927 | gene_product=PAB1-binding protein , putative | transcript_product=PAB1-binding protein , putative | location=Tb927_08_v5.1:1347029-134868	Tb927.8.4540:mRNA	1	Tb927_08_v5.1:1,346,345..1,349,172(-)	*	N/A	N/A	N/A	N/A	N/A	N/A	GO:0005737;GO:0005829;GO:0005844;GO:0010494	cytoplasm;cytoplasmic stress granule;cytosol;polysome	GO:0003723;GO:0003729;GO:0030674	mRNA binding;protein-macromolecule adaptor activity;RNA binding	GO:0010603;GO:0010608;GO:0034063;GO:0045727;GO:0048255	mRNA stabilization;positive regulation of translation;posttranscriptional regulation of gene expression;regulation of cytoplasmic mRNA processing body assembly;stress granule assembly	N/A	0	17	17	17	36.9	36.9	36.9	59.599	0	323.31	9397700000	200	0	0	0	46161000	76600000
	+	3.14463	4.22455		ribokinase, putative	glycosome GO:0020015	glycosome GO:0020015	Tb927.11.1020:mRNA-p1	Tb927.11.1020:mRNA-p1	Tb927.11.1020	901	Tb927.11.1020:mRNA-p1 | transcript=Tb927.11.1020:mRNA | gene=Tb927.11.1020 | organism=Trypanosoma_brucei_brucei_TREU927 | gene_product=ribokinase, putative | transcript_product=ribokinase, putative | location=Tb927_11_v5.1:260682-261683(+) | protein_length	Tb927.11.1020:mRNA	1	Tb927_11_v5.1:260,420..262,681(+)	*	GO:0005634	nucleus	GO:0004747;GO:0005524;GO:0016301;GO:0016773;GO:0046872	ATP binding;kinase activity;metal ion binding;phosphotransferase activity, alcohol group as acceptor;ribokinase activity	GO:0006014;GO:0019303	D-ribose catabolic process;D-ribose metabolic process	GO:0020015	glycosome	GO:0004747	ribokinase activity	GO:0006014	D-ribose metabolic process	N/A	0	12	12	12	42	42	42	35.288	0	252.27	1072700000	69	0	0	0	49382000	36639000
	+	1.78873	4.21882		elongation factor 1 gamma, putative;elongation factor 1 gamma, putative	cytoplasm(50%, patchy), flagellar cytoplasm(50%), cytoplasm(weak, 50%) GO:0005737 GO:0097014	cytoplasm(patchy) GO:0005737 GO:0097014;cytoplasm(patchy) GO:0005737	Tb927.11.13190:mRNA-p1;Tb927.11.13090:mRNA-p1	Tb927.11.13190:mRNA-p1;Tb927.11.13090:mRNA-p1	Tb927.11.13190;Tb927.11.13090	1010	Tb927.11.13190:mRNA-p1 | transcript=Tb927.11.13190:mRNA | gene=Tb927.11.13190 | organism=Trypanosoma_brucei_brucei_TREU927 | gene_product=elongation factor 1 gamma, putative | transcript_product=elongation factor 1 gamma, putative | location=Tb927_11_v5.1:	Tb927.11.13090:mRNA;Tb927.11.13190:mRNA	1;1	Tb927_11_v5.1:3,496,619..3,498,411(-);Tb927_11_v5.1:3,538,078..3,539,549(-)	*;*	N/A	N/A	GO:0003746;GO:0005515	protein binding;translation elongation factor activity	GO:0006414;GO:0006749	glutathione metabolic process;translational elongation	GO:0005634;GO:0005737;GO:0005853;GO:0097014	ciliary plasm;cytoplasm;eukaryotic translation elongation factor 1 complex;nucleus	GO:0003746	translation elongation factor activity	GO:0006414	translational elongation	N/A;N/A	0	23	23	23	60.4	60.4	60.4	46.275	0	323.31	1728700000	104	0	0	0	69042000	23213000
	+	1.8787	4.21823		ADP-ribosylation factor-like protein 3C, putative	cytoplasm, basal body(strong, 50%), flagellar cytoplasm, nuclear lumen GO:0005737 GO:0036064 GO:0097014 GO:0031981	basal body(strong), cytoplasm(weak), flagellar cytoplasm(weak), nuclear lumen(weak) GO:0005737 GO:0036064 GO:0097014 GO:0031981	Tb927.6.3650:mRNA-p1	Tb927.6.3650:mRNA-p1	Tb927.6.3650	2199	Tb927.6.3650:mRNA-p1 | transcript=Tb927.6.3650:mRNA | gene=Tb927.6.3650 | organism=Trypanosoma_brucei_brucei_TREU927 | gene_product=ADP-ribosylation factor-like protein 3C, putative | transcript_product=ADP-ribosylation factor-like protein 3C, putative | l	Tb927.6.3650:mRNA	1	Tb927_06_v5.1:1,086,783..1,088,434(-)	*	N/A	N/A	GO:0005525	GTP binding	N/A	N/A	GO:0005737;GO:0005794;GO:0031981;GO:0036064;GO:0097014	ciliary basal body;ciliary plasm;cytoplasm;Golgi apparatus;nuclear lumen	GO:0005515;GO:0005525	GTP binding;protein binding	GO:0006886;GO:0016192;GO:0044782	cilium organization;intracellular protein transport;vesicle-mediated transport	N/A	0	13	13	13	69.4	69.4	69.4	20.072	0	118.39	3411300000	133	0	0	0	31132000	46025000
	+	1.86666	4.21668		THT1 - hexose transporter, putative;THT2A - glucose transporter, putative;THT1 - hexose transporter, putative, fragment;glucose transporter, putative;glucose transporter, putative;glucose transporter, putative;glucose transporter, putative;glucose transporter 2A	cell tip(posterior, strong), pellicular membrane GO:0051286 GO:0120267;pellicular membrane(50%), nuclear envelope(weak, 50%), cell tip(posterior, 50%) GO:0120267 GO:0051286;pellicular membrane, cell tip(posterior) GO:0120267 GO:0051286;pellicular membrane(50%), nuclear envelope(weak, 50%), cell tip(posterior, 50%) GO:0120267 GO:0051286;pellicular membrane GO:0120267	pellicular membrane(50%, strong), pellicular membrane(50%), cell tip(posterior, 25%), nuclear envelope(25%) GO:0051286 GO:0120267	Tb927.10.8530:mRNA-p1;Tb927.10.8520:mRNA-p1;Tb927.10.8510:mRNA-p1;Tb927.10.8500:mRNA-p1;Tb927.10.8490:mRNA-p1;Tb11.v5.0332.1-p1;Tb11.v5.0331.1-p1;Tb11.v5.0333.1-p1	Tb927.10.8530:mRNA-p1;Tb927.10.8520:mRNA-p1;Tb927.10.8510:mRNA-p1;Tb927.10.8500:mRNA-p1;Tb927.10.8490:mRNA-p1;Tb11.v5.0332.1-p1;Tb11.v5.0331.1-p1;Tb11.v5.0333.1-p1	Tb927.10.8530;Tb927.10.8520;Tb927.10.8510;Tb927.10.8500;Tb927.10.8490;Tb11.v5.0332;Tb11.v5.0331;Tb11.v5.0333	236	Tb927.10.8530:mRNA-p1 | transcript=Tb927.10.8530:mRNA | gene=Tb927.10.8530 | organism=Trypanosoma_brucei_brucei_TREU927 | gene_product=glucose transporter 2A | transcript_product=glucose transporter 2A | location=Tb927_10_v5.1:2115838-2117427(+) | protein_	Tb11.v5.0331.1;Tb11.v5.0332.1;Tb11.v5.0333.1;Tb927.10.8490:mRNA;Tb927.10.8500:mRNA;Tb927.10.8510:mRNA;Tb927.10.8520:mRNA;Tb927.10.8530:mRNA	1;1;1;1;1;1;1;1	Tb927_11_bin_v5.1:934,961..936,597(+);Tb927_11_bin_v5.1:937,526..939,928(+);Tb927_11_bin_v5.1:940,192..950,648(+);Tb927_10_v5.1:2,105,534..2,107,989(+);Tb927_10_v5.1:2,108,100..2,109,736(+);Tb927_10_v5.1:2,110,665..2,112,975(+);Tb927_10_v5.1:2,113,229..2,115,680(+);Tb927_10_v5.1:2,115,791..2,118,125(+)	*;*;*;*;*;*;*;*	GO:0016020;GO:0016021	integral component of membrane;membrane	GO:0022857	transmembrane transporter activity	GO:0008643;GO:0055085	carbohydrate transport;transmembrane transport	GO:0005886;GO:0016021;GO:0051286;GO:0120267;N/A	cell tip;integral component of membrane;N/A;pellicular membrane;plasma membrane	GO:0015149;N/A	hexose transmembrane transporter activity;N/A	GO:0008645;N/A	hexose transmembrane transport;N/A	N/A;N/A;N/A;N/A;N/A;N/A;N/A;N/A	12	7	7	6	16.6	16.6	14.2	56.926	0	73.73	991260000	38	0	0	0	62997000	31265000
	+	2.29748	4.20704		centrin-3	axoneme, cytoplasm GO:0005930 GO:0005737		Tb927.10.8710:mRNA-p1	Tb927.10.8710:mRNA-p1	Tb927.10.8710	842	Tb927.10.8710:mRNA-p1 | transcript=Tb927.10.8710:mRNA | gene=Tb927.10.8710 | organism=Trypanosoma_brucei_brucei_TREU927 | gene_product=centrin-3 | transcript_product=centrin-3 | location=Tb927_10_v5.1:2151778-2152275(+) | protein_length=165 | sequence_SO=c	Tb927.10.8710:mRNA	1	Tb927_10_v5.1:2,151,670..2,152,905(+)	*	N/A	N/A	GO:0005509	calcium ion binding	N/A	N/A	GO:0005737;GO:0005929;GO:0005930	axoneme;cilium;cytoplasm	GO:0005509;GO:0005515	calcium ion binding;protein binding	GO:0000910;GO:0031648;GO:0034613;GO:0036159;GO:0060285	cellular protein localization;cilium-dependent cell motility;cytokinesis;inner dynein arm assembly;protein destabilization	N/A	0	14	14	14	80.6	80.6	80.6	18.801	0	251.71	1513700000	90	0	0	0	27076000	35961000
	+	1.93114	4.20306	NUP158	Nucleoporin NUP158	nuclear pore(50%) GO:0005643	nuclear pore GO:0005643	Tb927.11.980:mRNA-p1	Tb927.11.980:mRNA-p1	Tb927.11.980	1522	Tb927.11.980:mRNA-p1 | transcript=Tb927.11.980:mRNA | gene=Tb927.11.980 | organism=Trypanosoma_brucei_brucei_TREU927 | gene_product=Nucleoporin NUP158 | transcript_product=Nucleoporin NUP158 | location=Tb927_11_v5.1:249745-254406(+) | protein_length=1553 |	Tb927.11.980:mRNA	1	Tb927_11_v5.1:249,718..254,406(+)	*	GO:0005643	nuclear pore	GO:0017056	structural constituent of nuclear pore	GO:0006913;GO:0051028	mRNA transport;nucleocytoplasmic transport	GO:0005634;GO:0005643;GO:0031080;GO:0044614	nuclear pore;nuclear pore cytoplasmic filaments;nuclear pore outer ring;nucleus	GO:0017056	structural constituent of nuclear pore	GO:0000973;GO:0006405;GO:0006606	posttranscriptional tethering of RNA polymerase II gene DNA at nuclear periphery;protein import into nucleus;RNA export from nucleus	N/A	0	47	47	47	40	40	40	158.38	0	323.31	3438300000	249	0	0	0	27906000	40977000
	+	3.50356	4.19942		GMP reductase	glycosome GO:0020015 GO:0005730	nucleolus, nucleoplasm(weak), cytoplasm(weak) GO:0020015 GO:0005730	Tb927.5.2080:mRNA-p1	Tb927.5.2080:mRNA-p1	Tb927.5.2080	2021	Tb927.5.2080:mRNA-p1 | transcript=Tb927.5.2080:mRNA | gene=Tb927.5.2080 | organism=Trypanosoma_brucei_brucei_TREU927 | gene_product=GMP reductase | transcript_product=GMP reductase | location=Tb927_05_v5.1:713439-714914(-) | protein_length=491 | sequence_S	Tb927.5.2080:mRNA	1	Tb927_05_v5.1:712,520..715,001(-)	*	N/A	N/A	GO:0003824;GO:0003938;GO:0016491;GO:0046872	catalytic activity;IMP dehydrogenase activity;metal ion binding;oxidoreductase activity	GO:0006164;GO:0006177;GO:0055114	GMP biosynthetic process;obsolete oxidation-reduction process;purine nucleotide biosynthetic process	GO:0005730;GO:0005737;GO:0020015	cytoplasm;glycosome;nucleolus	GO:0003920;GO:0003938	GMP reductase activity;IMP dehydrogenase activity	GO:0006183	GTP biosynthetic process	N/A	0	19	19	19	55.2	55.2	55.2	52.238	0	100.58	649540000	58	0	0	0	50441000	33810000
	+	1.8544	4.17039		transcription factor BTF3, putative	cytoplasm(patchy) GO:0005737		Tb927.11.9700:mRNA-p1	Tb927.11.9700:mRNA-p1	Tb927.11.9700	1517	Tb927.11.9700:mRNA-p1 | transcript=Tb927.11.9700:mRNA | gene=Tb927.11.9700 | organism=Trypanosoma_brucei_brucei_TREU927 | gene_product=transcription factor BTF3, putative | transcript_product=transcription factor BTF3, putative | location=Tb927_11_v5.1:263	Tb927.11.9700:mRNA	1	Tb927_11_v5.1:2,632,285..2,632,707(-)	*	N/A	N/A	N/A	N/A	N/A	N/A	GO:0005737;GO:0005829;GO:0005854;GO:0042788	cytoplasm;cytosol;nascent polypeptide-associated complex;polysomal ribosome	GO:0003700;GO:0042301	DNA-binding transcription factor activity;phosphate ion binding	GO:0040010	positive regulation of growth rate	N/A	0	6	6	6	57.4	57.4	57.4	11.406	0	57.42	621310000	24	0	0	0	67294000	26837000
	+	2.45209	4.13196		eukaryotic translation initiation factor 5A			Tb927.11.740:mRNA-p1	Tb927.11.740:mRNA-p1	Tb927.11.740	1432	Tb927.11.740:mRNA-p1 | transcript=Tb927.11.740:mRNA | gene=Tb927.11.740 | organism=Trypanosoma_brucei_brucei_TREU927 | gene_product=eukaryotic translation initiation factor 5A | transcript_product=eukaryotic translation initiation factor 5A | location=Tb92	Tb927.11.740:mRNA	1	Tb927_11_v5.1:184,515..185,145(+)	*	N/A	N/A	GO:0003723;GO:0003746;GO:0043022	ribosome binding;RNA binding;translation elongation factor activity	GO:0045901;GO:0045905	positive regulation of translational elongation;positive regulation of translational termination	GO:0005737;GO:0005844	cytoplasm;polysome	GO:0003743;GO:0003746	translation elongation factor activity;translation initiation factor activity	GO:0006413;GO:0008360;GO:0010628;GO:0032467;GO:0045901;GO:0060491;GO:0090343	positive regulation of cell aging;positive regulation of cytokinesis;positive regulation of gene expression;positive regulation of translational elongation;regulation of cell projection assembly;regulation of cell shape;translational initiation	N/A	0	9	9	9	75.3	75.3	75.3	17.82	0	169.73	3466400000	114	0	0	0	48633000	47447000
	+	1.68894	4.12367		small myristoylated protein 1-2		flagellar pocket, pellicular membrane, flagellar membrane(weak), cell tip(distal) GO:0020016 GO:0120267 GO:0051286	Tb927.1.2260:mRNA-p1	Tb927.1.2260:mRNA-p1	Tb927.1.2260	352	Tb927.1.2260:mRNA-p1 | transcript=Tb927.1.2260:mRNA | gene=Tb927.1.2260 | organism=Trypanosoma_brucei_brucei_TREU927 | gene_product=small myristoylated protein 1-2 | transcript_product=small myristoylated protein 1-2 | location=Tb927_01_v5.1:564977-565366(	Tb927.1.2260:mRNA	1	Tb927_01_v5.1:564,601..567,106(+)	*	N/A	N/A	N/A	N/A	N/A	N/A	GO:0005886;GO:0020016;GO:0051286;GO:0060170;GO:0120267	cell tip;ciliary membrane;ciliary pocket;pellicular membrane;plasma membrane	N/A	N/A	GO:0044409;GO:0060271	cilium assembly;entry into host	N/A	0	8	8	5	72.1	72.1	51.9	14.03	0	92.077	909110000	59	0	0	0	57352000	26735000
	+	1.41741	4.0736		40S ribosomal protein S2, putative;40S ribosomal protein S2, putative	cytoplasm(patchy) GO:0005737	cytoplasm(patchy) GO:0005737	Tb927.10.14710:mRNA-p1;Tb927.10.14600:mRNA-p1	Tb927.10.14710:mRNA-p1;Tb927.10.14600:mRNA-p1	Tb927.10.14710;Tb927.10.14600	549	Tb927.10.14710:mRNA-p1 | transcript=Tb927.10.14710:mRNA | gene=Tb927.10.14710 | organism=Trypanosoma_brucei_brucei_TREU927 | gene_product=40S ribosomal protein S2, putative | transcript_product=40S ribosomal protein S2, putative | location=Tb927_10_v5.1:35	Tb927.10.14600:mRNA;Tb927.10.14710:mRNA	1;1	Tb927_10_v5.1:3,575,098..3,576,005(-);Tb927_10_v5.1:3,591,958..3,592,849(-)	*;*	GO:0005840;GO:0015935	ribosome;small ribosomal subunit	GO:0003723;GO:0003735	RNA binding;structural constituent of ribosome	GO:0006412	translation	GO:0005622;GO:0005737;GO:0005840;GO:0022627	cytoplasm;cytosolic small ribosomal subunit;intracellular anatomical structure;ribosome	GO:0003735	structural constituent of ribosome	GO:0006412	translation	N/A;N/A	0	19	19	19	63.9	63.9	63.9	28.642	0	204.66	3688200000	138	0	13752000	0	120770000	53326000
	+	1.5933	4.06975		Protein Associated with Differentiation	endocytic, pellicular membrane(50%) GO:0030133 GO:0120267	pellicular membrane(75%) GO:0030133 GO:0120267	Tb927.7.5940:mRNA-p1	Tb927.7.5940:mRNA-p1	Tb927.7.5940	2429	Tb927.7.5940:mRNA-p1 | transcript=Tb927.7.5940:mRNA | gene=Tb927.7.5940 | organism=Trypanosoma_brucei_brucei_TREU927 | gene_product=Protein Associated with Differentiation | transcript_product=Protein Associated with Differentiation | location=Tb927_07_v5.	Tb927.7.5940:mRNA	1	Tb927_07_v5.1:1,592,849..1,595,615(+)	*	GO:0016021	integral component of membrane	GO:0022857	transmembrane transporter activity	GO:0055085	transmembrane transport	GO:0005886;GO:0016020;GO:0020016;GO:0030133;GO:0120267	ciliary pocket;membrane;pellicular membrane;plasma membrane;transport vesicle	N/A	N/A	GO:0009266;GO:0015746;GO:0050793	citrate transport;regulation of developmental process;response to temperature stimulus	N/A	14	12	12	5	22.5	22.5	13.2	67.151	0	171.44	892640000	72	0	0	0	38906000	20198000
	+	2.58392	4.06631		receptor for activated C kinase 1;receptor for activated C kinase 1	cytoplasm(patchy) GO:0005737	cytoplasm(patchy) GO:0005737	Tb927.11.11370:mRNA-p1;Tb927.11.11360:mRNA-p1	Tb927.11.11370:mRNA-p1;Tb927.11.11360:mRNA-p1	Tb927.11.11370;Tb927.11.11360	946	Tb927.11.11370:mRNA-p1 | transcript=Tb927.11.11370:mRNA | gene=Tb927.11.11370 | organism=Trypanosoma_brucei_brucei_TREU927 | gene_product=receptor for activated C kinase 1 | transcript_product=receptor for activated C kinase 1 | location=Tb927_11_v5.1:3037	Tb927.11.11360:mRNA;Tb927.11.11370:mRNA	1;1	Tb927_11_v5.1:3,035,963..3,037,128(+);Tb927_11_v5.1:3,037,268..3,038,433(+)	*;*	N/A	N/A	GO:0005515	protein binding	N/A	N/A	GO:0005634;GO:0005737;GO:0005829;GO:0005840;GO:0022627	cytoplasm;cytosol;cytosolic small ribosomal subunit;nucleus;ribosome	GO:0003729;GO:0005080;GO:0019899;GO:0043022	enzyme binding;mRNA binding;protein kinase C binding;ribosome binding	GO:0001934;GO:0006915;GO:0032465;GO:0072344	apoptotic process;positive regulation of protein phosphorylation;regulation of cytokinesis;rescue of stalled ribosome	N/A;N/A	0	21	21	21	76.1	76.1	76.1	34.69	0	323.31	4144100000	206	0	3467600	0	61087000	85282000
	+	1.5838	4.05945		glutamine synthetase, putative;glutamine synthetase, putative			Tb927.7.4970:mRNA-p1;Tb11.v5.0178.1-p1	Tb927.7.4970:mRNA-p1;Tb11.v5.0178.1-p1	Tb927.7.4970;Tb11.v5.0178	2392	Tb927.7.4970:mRNA-p1 | transcript=Tb927.7.4970:mRNA | gene=Tb927.7.4970 | organism=Trypanosoma_brucei_brucei_TREU927 | gene_product=glutamine synthetase, putative | transcript_product=glutamine synthetase, putative | location=Tb927_07_v5.1:1318106-1319251(	Tb11.v5.0178.1;Tb927.7.4970:mRNA	1;1	Tb927_11_bin_v5.1:224,813..231,273(+);Tb927_07_v5.1:1,318,071..1,319,598(+)	*;*	N/A	N/A	GO:0003824;GO:0004356	catalytic activity;glutamate-ammonia ligase activity	GO:0006542;GO:0006807	glutamine biosynthetic process;nitrogen compound metabolic process	GO:0005737;GO:0005739	cytoplasm;mitochondrion	GO:0004356	glutamate-ammonia ligase activity	GO:0006542	glutamine biosynthetic process	N/A;N/A	0	22	22	22	69.6	69.6	69.6	42.433	0	294.03	5510400000	231	0	0	0	47991000	59782000
	+	2.24549	4.05749	BRCA2	BRCA2	cytoplasm(weak), nucleoplasm(<10%), flagellar cytoplasm(weak), nuclear lumen(weak) GO:0005654	nucleoplasm GO:0005654	Tb927.1.640:mRNA-p1	Tb927.1.640:mRNA-p1	Tb927.1.640	393	Tb927.1.640:mRNA-p1 | transcript=Tb927.1.640:mRNA | gene=Tb927.1.640 | organism=Trypanosoma_brucei_brucei_TREU927 | gene_product=BRCA2 | transcript_product=BRCA2 | location=Tb927_01_v5.1:220727-225673(-) | protein_length=1648 | sequence_SO=chromosome | SO=	Tb927.1.640:mRNA	1	Tb927_01_v5.1:220,523..225,689(-)	*	N/A	N/A	N/A	N/A	GO:0000724;GO:0006281	DNA repair;double-strand break repair via homologous recombination	GO:0005634;GO:0005654	nucleoplasm;nucleus	GO:0003684	damaged DNA binding	GO:0000278;GO:0000724;GO:0006281;GO:0006355;GO:0020033;GO:0036297	antigenic variation;DNA repair;double-strand break repair via homologous recombination;interstrand cross-link repair;mitotic cell cycle;regulation of transcription, DNA-templated	N/A	0	28	28	28	55.9	55.9	55.9	176.31	0	290.14	1739600000	113	0	0	0	39256000	61878000
	+	2.13284	4.01518		ATP synthase F1, alpha subunit;ATP synthase F1, alpha subunit	cytoplasm, flagellar cytoplasm, nuclear lumen GO:0005737 GO:0097014 GO:0031981	mitochondrion, kinetoplast(region, strong, 50%) GO:0005739 GO:0020023	Tb927.7.7430:mRNA-p1;Tb927.7.7420:mRNA-p1	Tb927.7.7430:mRNA-p1;Tb927.7.7420:mRNA-p1	Tb927.7.7430;Tb927.7.7420	2477	Tb927.7.7430:mRNA-p1 | transcript=Tb927.7.7430:mRNA | gene=Tb927.7.7430 | organism=Trypanosoma_brucei_brucei_TREU927 | gene_product=ATP synthase F1, alpha subunit | transcript_product=ATP synthase F1, alpha subunit | location=Tb927_07_v5.1:2135097-2136851(	Tb927.7.7420:mRNA;Tb927.7.7430:mRNA	1;1	Tb927_07_v5.1:2,132,720..2,134,775(-);Tb927_07_v5.1:2,134,907..2,136,889(-)	*;*	GO:0045261	proton-transporting ATP synthase complex, catalytic core F(1)	GO:0005524;GO:0032559;GO:0046933	adenyl ribonucleotide binding;ATP binding;proton-transporting ATP synthase activity, rotational mechanism	GO:0015986	ATP synthesis coupled proton transport	GO:0000275;GO:0005737;GO:0005739;GO:0005743;GO:0005886;GO:0020023;GO:0031981;GO:0045261;GO:0097014	ciliary plasm;cytoplasm;kinetoplast;mitochondrial inner membrane;mitochondrial proton-transporting ATP synthase complex, catalytic sector F(1);mitochondrion;nuclear lumen;plasma membrane;proton-transporting ATP synthase complex, catalytic core F(1)	GO:0005524;GO:0043531;GO:0046933	ADP binding;ATP binding;proton-transporting ATP synthase activity, rotational mechanism	GO:0015986	ATP synthesis coupled proton transport	NN: MRRFGSKFASGLASRCALA;NN: MRRFGSKFASGLASRCALA	0	26	26	25	48.8	48.8	47.9	63.502	0	323.31	2085000000	147	0	3720600	0	75880000	29270000
		1.02228	3.99823		60S ribosomal protein L34, putative;60S ribosomal protein L34, putative		cytoplasm(reticulated, points) GO:0005737;cytoplasm(patchy), nucleolus GO:0005737 GO:0005730	Tb927.11.9730:mRNA-p1;Tb927.10.12680:mRNA-p1	Tb927.11.9730:mRNA-p1;Tb927.10.12680:mRNA-p1	Tb927.11.9730;Tb927.10.12680	1519	Tb927.11.9730:mRNA-p1 | transcript=Tb927.11.9730:mRNA | gene=Tb927.11.9730 | organism=Trypanosoma_brucei_brucei_TREU927 | gene_product=60S ribosomal protein L34, putative | transcript_product=60S ribosomal protein L34, putative | location=Tb927_11_v5.1:263	Tb927.10.12680:mRNA;Tb927.11.9730:mRNA	1;1	Tb927_10_v5.1:3,080,272..3,080,906(-);Tb927_11_v5.1:2,634,509..2,635,280(-)	*;*	GO:0005840	ribosome	GO:0003735	structural constituent of ribosome	GO:0006412	translation	GO:0005730;GO:0005737;GO:0005840;GO:0022625	cytoplasm;cytosolic large ribosomal subunit;nucleolus;ribosome	GO:0003735	structural constituent of ribosome	GO:0006412;GO:0042254	ribosome biogenesis;translation	N/A;N/A	0	5	5	5	27.1	27.1	27.1	19.336	0	41.292	5025100000	73	0	45951000	0	100690000	165810000
		1.23224	3.99295		hypothetical protein, conserved	nuclear lumen, cytoplasm GO:0031981 GO:0005737 GO:0005654 GO:0097014	nucleoplasm(strong), cytoplasm, flagellar cytoplasm GO:0031981 GO:0005737 GO:0005654 GO:0097014	Tb927.3.5470:mRNA-p1	Tb927.3.5470:mRNA-p1	Tb927.3.5470	1799	Tb927.3.5470:mRNA-p1 | transcript=Tb927.3.5470:mRNA | gene=Tb927.3.5470 | organism=Trypanosoma_brucei_brucei_TREU927 | gene_product=hypothetical protein, conserved | transcript_product=hypothetical protein, conserved | location=Tb927_03_v5.1:1531821-153234	Tb927.3.5470:mRNA	1	Tb927_03_v5.1:1,531,656..1,532,939(+)	*	N/A	N/A	GO:0004864	protein phosphatase inhibitor activity	GO:0009966;GO:0043666	regulation of phosphoprotein phosphatase activity;regulation of signal transduction	GO:0005654;GO:0005737;GO:0031981;GO:0097014	ciliary plasm;cytoplasm;nuclear lumen;nucleoplasm	GO:0004864	protein phosphatase inhibitor activity	GO:0043666	regulation of phosphoprotein phosphatase activity	N/A	0	11	11	11	59.4	59.4	59.4	19.675	0	133.06	1683100000	94	0	0	0	25927000	36886000
	+	2.31048	3.99035		pre-mRNA splicing factor 19	nucleoplasm(points), nucleolus(peripheral, points) GO:0005654 GO:0005730	nucleoplasm GO:0005654 GO:0005730	Tb927.2.5240:mRNA-p1	Tb927.2.5240:mRNA-p1	Tb927.2.5240	1620	Tb927.2.5240:mRNA-p1 | transcript=Tb927.2.5240:mRNA | gene=Tb927.2.5240 | organism=Trypanosoma_brucei_brucei_TREU927 | gene_product=pre-mRNA splicing factor 19 | transcript_product=pre-mRNA splicing factor 19 | location=Tb927_02_v5.1:921221-922750(+) | pro	Tb927.2.5240:mRNA	1	Tb927_02_v5.1:921,089..922,750(+)	*	GO:0000974;GO:0005840	Prp19 complex;ribosome	GO:0004842;GO:0005515;GO:0061630	protein binding;ubiquitin protein ligase activity;ubiquitin-protein transferase activity	GO:0000398;GO:0006281;GO:0016567	DNA repair;mRNA splicing, via spliceosome;protein ubiquitination	GO:0000974;GO:0005634;GO:0005654;GO:0005730;GO:0071006;GO:0071013	catalytic step 2 spliceosome;nucleolus;nucleoplasm;nucleus;Prp19 complex;U2-type catalytic step 1 spliceosome	GO:0004842	ubiquitin-protein transferase activity	GO:0000349;GO:0000398;GO:0045291	generation of catalytic spliceosome for first transesterification step;mRNA splicing, via spliceosome;mRNA trans splicing, SL addition	N/A	0	28	28	28	64.4	64.4	64.4	54.268	0	323.31	8576100000	325	0	0	0	31692000	74680000
	+	1.73471	3.97796		40S ribosomal protein S15A, putative;40S ribosomal protein S15A, putative	endocytic GO:0030133 GO:0005730 GO:0005737;cytoplasm(weak, points) GO:0005737	nucleolus(50%), cytoplasm(50%, patchy), cytoplasm(weak, reticulated, 50%) GO:0030133 GO:0005730 GO:0005737;cytoplasm(patchy) GO:0005737	Tb927.3.4360:mRNA-p1;Tb927.11.6140:mRNA-p1	Tb927.3.4360:mRNA-p1;Tb927.11.6140:mRNA-p1	Tb927.3.4360;Tb927.11.6140	1380	Tb927.3.4360:mRNA-p1 | transcript=Tb927.3.4360:mRNA | gene=Tb927.3.4360 | organism=Trypanosoma_brucei_brucei_TREU927 | gene_product=40S ribosomal protein S15A, putative | transcript_product=40S ribosomal protein S15A, putative | location=Tb927_03_v5.1:1223	Tb927.11.6140:mRNA;Tb927.3.4360:mRNA	1;1	Tb927_11_v5.1:1,731,644..1,732,195(-);Tb927_03_v5.1:1,223,335..1,223,860(-)	*;*	GO:0005840	ribosome	GO:0003735	structural constituent of ribosome	GO:0006412	translation	GO:0000314;GO:0005730;GO:0005737;GO:0022627;GO:0030133	cytoplasm;cytosolic small ribosomal subunit;nucleolus;organellar small ribosomal subunit;transport vesicle	GO:0003735	structural constituent of ribosome	GO:0006412	translation	N/A;N/A	0	6	6	6	53.1	53.1	53.1	14.645	0	46.196	851230000	29	0	0	0	73958000	33239000
	+	1.74425	3.94784		retrotransposon hot spot protein 4 (RHS4), putative	cytoplasm(points) GO:0005737 GO:0005730	nucleolus, nucleus(weak) GO:0005737 GO:0005730	Tb927.1.120:mRNA-p1	Tb927.1.120:mRNA-p1	Tb927.1.120	331	Tb927.1.120:mRNA-p1 | transcript=Tb927.1.120:mRNA | gene=Tb927.1.120 | organism=Trypanosoma_brucei_brucei_TREU927 | gene_product=retrotransposon hot spot protein 4 (RHS4), putative | transcript_product=retrotransposon hot spot protein 4 (RHS4), putative |	Tb927.1.120:mRNA	1	Tb927_01_v5.1:60,218..62,886(-)	*	N/A	N/A	N/A	N/A	N/A	N/A	GO:0005634;GO:0005730;GO:0005737	cytoplasm;nucleolus;nucleus	GO:0003729	mRNA binding	GO:0006406;GO:0042789;GO:0071850	mitotic cell cycle arrest;mRNA export from nucleus;mRNA transcription by RNA polymerase II	N/A	0	33	33	10	41.6	41.6	15.8	98.024	0	323.31	1556200000	160	0	1287600	0	47963000	22429000
	+	2.58736	3.93364		tryparedoxin peroxidase;tryparedoxin peroxidase			Tb927.9.5860:mRNA-p1;Tb927.9.5770:mRNA-p1	Tb927.9.5860:mRNA-p1;Tb927.9.5770:mRNA-p1	Tb927.9.5860;Tb927.9.5770	2935	Tb927.9.5860:mRNA-p1 | transcript=Tb927.9.5860:mRNA | gene=Tb927.9.5860 | organism=Trypanosoma_brucei_brucei_TREU927 | gene_product=tryparedoxin peroxidase | transcript_product=tryparedoxin peroxidase | location=Tb927_09_v5.1:989953-990552(+) | protein_len	Tb927.9.5770:mRNA;Tb927.9.5860:mRNA	1;1	Tb927_09_v5.1:987,587..988,802(+);Tb927_09_v5.1:989,834..991,245(+)	*;*	N/A	N/A	GO:0016209;GO:0016491;GO:0051920	antioxidant activity;oxidoreductase activity;peroxiredoxin activity	GO:0055114	obsolete oxidation-reduction process	GO:0005634;GO:0005654;GO:0005737;GO:0005829;GO:0005929;GO:0020015	cilium;cytoplasm;cytosol;glycosome;nucleoplasm;nucleus	GO:0008379;GO:0015042	thioredoxin peroxidase activity;trypanothione-disulfide reductase activity	GO:0006979;GO:0045454;GO:0055114	cell redox homeostasis;obsolete oxidation-reduction process;response to oxidative stress	N/A;N/A	0	17	17	17	78.4	78.4	78.4	22.424	0	188.33	1246800000	114	0	0	0	30498000	41090000
	+	2.17539	3.92471		ATP-dependent 6-phosphofructokinase, glycosomal	glycosome GO:0020015		Tb927.3.3270:mRNA-p1	Tb927.3.3270:mRNA-p1	Tb927.3.3270	1723	Tb927.3.3270:mRNA-p1 | transcript=Tb927.3.3270:mRNA | gene=Tb927.3.3270 | organism=Trypanosoma_brucei_brucei_TREU927 | gene_product=ATP-dependent 6-phosphofructokinase, glycosomal | transcript_product=ATP-dependent 6-phosphofructokinase, glycosomal | locat	Tb927.3.3270:mRNA	1	Tb927_03_v5.1:839,799..842,347(-)	*	GO:0020015	glycosome	GO:0003872;GO:0005524;GO:0046872	6-phosphofructokinase activity;ATP binding;metal ion binding	GO:0006002;GO:0006096	fructose 6-phosphate metabolic process;glycolytic process	GO:0005737;GO:0020015	cytoplasm;glycosome	GO:0003872;GO:0005524;GO:0042301	6-phosphofructokinase activity;ATP binding;phosphate ion binding	GO:0006096	glycolytic process	N/A	0	32	32	32	61.8	61.8	61.8	53.517	0	323.31	2631200000	186	0	0	0	56670000	33463000
	+	1.54589	3.90913		Histone H2B variant V		nucleoplasm GO:0005654	Tb927.11.7350:mRNA-p1	Tb927.11.7350:mRNA-p1	Tb927.11.7350	1429	Tb927.11.7350:mRNA-p1 | transcript=Tb927.11.7350:mRNA | gene=Tb927.11.7350 | organism=Trypanosoma_brucei_brucei_TREU927 | gene_product=Histone H2B variant V | transcript_product=Histone H2B variant V | location=Tb927_11_v5.1:2071522-2071953(+) | protein_le	Tb927.11.7350:mRNA	1	Tb927_11_v5.1:2,071,463..2,072,408(+)	*	GO:0000786	nucleosome	GO:0003677;GO:0046982	DNA binding;protein heterodimerization activity	N/A	N/A	GO:0005634;GO:0005654	nucleoplasm;nucleus	GO:0003677	DNA binding	GO:0006260;GO:0006334	DNA replication;nucleosome assembly	N/A	0	3	3	3	25.2	25.2	25.2	15.786	0	60.959	1011200000	39	0	0	0	38231000	38931000
	+	2.27155	3.89633		hypothetical protein, conserved	cytoplasm, flagellar cytoplasm GO:0005737 GO:0097014	cytoplasm, flagellar cytoplasm GO:0005737 GO:0097014	Tb927.7.4120:mRNA-p1	Tb927.7.4120:mRNA-p1	Tb927.7.4120	2374	Tb927.7.4120:mRNA-p1 | transcript=Tb927.7.4120:mRNA | gene=Tb927.7.4120 | organism=Trypanosoma_brucei_brucei_TREU927 | gene_product=hypothetical protein, conserved | transcript_product=hypothetical protein, conserved | location=Tb927_07_v5.1:1093713-109523	Tb927.7.4120:mRNA	1	Tb927_07_v5.1:1,093,398..1,095,989(+)	*	N/A	N/A	N/A	N/A	N/A	N/A	GO:0005737;GO:0097014	ciliary plasm;cytoplasm	N/A	N/A	GO:0010608	posttranscriptional regulation of gene expression	N/A	0	16	16	16	46.2	46.2	46.2	52.135	0	198.92	2708000000	98	0	0	0	28436000	41932000
	+	1.72187	3.89241		retrotransposon hot spot protein 4 (RHS4), putative	nucleolus(<10%) GO:0005737	cytoplasm(75%) GO:0005737	Tb927.2.340:mRNA-p1;Tb11.v5.1020.1-p1;Tb927.1.70:mRNA-p1	Tb927.2.340:mRNA-p1	Tb927.2.340	1574	Tb927.2.340:mRNA-p1 | transcript=Tb927.2.340:mRNA | gene=Tb927.2.340 | organism=Trypanosoma_brucei_brucei_TREU927 | gene_product=retrotransposon hot spot protein 4 (RHS4), putative | transcript_product=retrotransposon hot spot protein 4 (RHS4), putative |	Tb927.2.340:mRNA	1	Tb927_02_v5.1:46,128..48,793(-)	*	N/A	N/A	N/A	N/A	N/A	N/A	GO:0005634;GO:0005737	cytoplasm;nucleus	N/A	N/A	GO:0006406;GO:0042789;GO:0071850	mitotic cell cycle arrest;mRNA export from nucleus;mRNA transcription by RNA polymerase II	N/A	0	27	18	6	33.1	24.5	7.8	97.84	0	100.13	788690000	84	0	0	0	33992000	18956000
	+	2.68527	3.87505		Phosducin, putative	cytoplasm(75%) GO:0005737 GO:0097014	cytoplasm, flagellar cytoplasm GO:0005737 GO:0097014	Tb927.2.4850:mRNA-p1	Tb927.2.4850:mRNA-p1	Tb927.2.4850	1606	Tb927.2.4850:mRNA-p1 | transcript=Tb927.2.4850:mRNA | gene=Tb927.2.4850 | organism=Trypanosoma_brucei_brucei_TREU927 | gene_product=Phosducin, putative | transcript_product=Phosducin, putative | location=Tb927_02_v5.1:861375-862133(-) | protein_length=252	Tb927.2.4850:mRNA	1	Tb927_02_v5.1:860,727..862,306(-)	*	N/A	N/A	N/A	N/A	N/A	N/A	GO:0005737;GO:0097014	ciliary plasm;cytoplasm	N/A	N/A	N/A	N/A	N/A	0	17	17	17	63.5	63.5	63.5	29.04	0	308.93	4866400000	151	0	0	0	28209000	43610000
	+	1.3404	3.87257		Elongator-like Protein 3b	nucleus(points), spindle GO:0005634 GO:0005819 GO:0031981	nuclear lumen GO:0005634 GO:0005819 GO:0031981	Tb927.8.3310:mRNA-p1	Tb927.8.3310:mRNA-p1	Tb927.8.3310	2563	Tb927.8.3310:mRNA-p1 | transcript=Tb927.8.3310:mRNA | gene=Tb927.8.3310 | organism=Trypanosoma_brucei_brucei_TREU927 | gene_product=Elongator-like Protein 3b | transcript_product=Elongator-like Protein 3b | location=Tb927_08_v5.1:994965-996965(+) | protein	Tb927.8.3310:mRNA	1	Tb927_08_v5.1:994,927..996,965(+)	*	N/A	N/A	GO:0000049;GO:0003824;GO:0008080;GO:0046872;GO:0051536;GO:0051539	4 iron, 4 sulfur cluster binding;catalytic activity;iron-sulfur cluster binding;metal ion binding;N-acetyltransferase activity;tRNA binding	N/A	N/A	GO:0005634;GO:0005730;GO:0005737;GO:0005819;GO:0031981;GO:0033588	cytoplasm;elongator holoenzyme complex;nuclear lumen;nucleolus;nucleus;spindle	GO:0008080	N-acetyltransferase activity	GO:0002926;GO:0016573;GO:0032785;GO:0043007	histone acetylation;maintenance of rDNA;negative regulation of DNA-templated transcription, elongation;tRNA wobble base 5-methoxycarbonylmethyl-2-thiouridinylation	N/A	0	26	26	6	53.8	53.8	15.8	76.042	0	168.21	1833000000	135	0	0	0	29567000	41173000
	+	1.3298	3.86027		Regulatory particle triple-A ATPase subunit 6	nucleoplasm(strong), cytoplasm GO:0005654 GO:0005737	nucleoplasm(points), cytoplasm GO:0005654 GO:0005737	Tb927.10.9740:mRNA-p1	Tb927.10.9740:mRNA-p1	Tb927.10.9740	883	Tb927.10.9740:mRNA-p1 | transcript=Tb927.10.9740:mRNA | gene=Tb927.10.9740 | organism=Trypanosoma_brucei_brucei_TREU927 | gene_product=Regulatory particle triple-A ATPase subunit 6 | transcript_product=Regulatory particle triple-A ATPase subunit 6 | locati	Tb927.10.9740:mRNA	1	Tb927_10_v5.1:2,407,356..2,409,320(+)	*	GO:0005737	cytoplasm	GO:0005524;GO:0016787;GO:0016887;GO:0036402	ATP binding;ATP hydrolysis activity;hydrolase activity;proteasome-activating activity	GO:0030163	protein catabolic process	GO:0005654;GO:0005737;GO:0005838	cytoplasm;nucleoplasm;proteasome regulatory particle	GO:0016887	ATP hydrolysis activity	GO:0006511	ubiquitin-dependent protein catabolic process	N/A	0	27	27	25	66.2	66.2	61.5	45.699	0	323.31	4171400000	222	0	0	0	22711000	33367000
	+	2.33586	3.8499		hypothetical protein, conserved	cytoplasm(reticulated), cytoplasm(strong, <10%), flagellar cytoplasm(strong, <10%), nuclear lumen(strong, <10%) GO:0005737 GO:0005654	nucleoplasm(points) GO:0005737 GO:0005654	Tb927.10.14190:mRNA-p1	Tb927.10.14190:mRNA-p1	Tb927.10.14190	528	Tb927.10.14190:mRNA-p1 | transcript=Tb927.10.14190:mRNA | gene=Tb927.10.14190 | organism=Trypanosoma_brucei_brucei_TREU927 | gene_product=hypothetical protein, conserved | transcript_product=hypothetical protein, conserved | location=Tb927_10_v5.1:3445968-	Tb927.10.14190:mRNA	1	Tb927_10_v5.1:3,445,844..3,447,433(-)	*	N/A	N/A	N/A	N/A	N/A	N/A	GO:0005634;GO:0005654;GO:0005737	cytoplasm;nucleoplasm;nucleus	N/A	N/A	N/A	N/A	N/A	0	15	15	15	44.6	44.6	44.6	49.993	0	323.31	1385100000	108	0	0	0	33229000	46452000
	+	1.84775	3.83965		translation elongation factor 1-beta, putative;translation elongation factor 1-beta, putative	cytoplasm(75%, patchy) GO:0005737	cytoplasm GO:0005737	Tb927.4.3590:mRNA-p1;Tb927.4.3570:mRNA-p1	Tb927.4.3590:mRNA-p1;Tb927.4.3570:mRNA-p1	Tb927.4.3590;Tb927.4.3570	1901	Tb927.4.3590:mRNA-p1 | transcript=Tb927.4.3590:mRNA | gene=Tb927.4.3590 | organism=Trypanosoma_brucei_brucei_TREU927 | gene_product=translation elongation factor 1-beta, putative | transcript_product=translation elongation factor 1-beta, putative | locatio	Tb927.4.3570:mRNA;Tb927.4.3590:mRNA	1;1	Tb927_04_v5.1:914,992..915,818(-);Tb927_04_v5.1:917,049..917,875(-)	*;*	GO:0005853	eukaryotic translation elongation factor 1 complex	GO:0003746	translation elongation factor activity	GO:0006414	translational elongation	GO:0005737	cytoplasm	N/A	N/A	N/A	N/A	N/A;N/A	0	14	14	11	68.1	68.1	59.7	24.334	0	154.45	1377900000	80	0	0	0	62347000	28535000
	+	1.6235	3.82336		conserved protein	cytoplasm, flagellar cytoplasm, nuclear lumen GO:0005737 GO:0097014 GO:0031981	cytoplasm, flagellar cytoplasm, nuclear lumen GO:0005737 GO:0097014 GO:0031981	Tb927.11.9040:mRNA-p1	Tb927.11.9040:mRNA-p1	Tb927.11.9040	1489	Tb927.11.9040:mRNA-p1 | transcript=Tb927.11.9040:mRNA | gene=Tb927.11.9040 | organism=Trypanosoma_brucei_brucei_TREU927 | gene_product=conserved protein | transcript_product=conserved protein | location=Tb927_11_v5.1:2478985-2479326(+) | protein_length=113	Tb927.11.9040:mRNA	1	Tb927_11_v5.1:2,478,968..2,479,466(+)	*	N/A	N/A	GO:0003677	DNA binding	N/A	N/A	GO:0005737;GO:0031981;GO:0097014	ciliary plasm;cytoplasm;nuclear lumen	N/A	N/A	N/A	N/A	N/A	0	7	7	7	65.5	65.5	65.5	13.034	0	313.8	1957100000	117	0	0	0	38486000	54516000
	+	1.53612	3.81073		Tb-292 membrane associated protein	endocytic(25%), cytoplasm(weak), flagellar cytoplasm(weak), flagellar pocket(points, <10%), nucleoplasm(weak) GO:0005737	cytoplasm(reticulated) GO:0005737	Tb927.3.5530:mRNA-p1	Tb927.3.5530:mRNA-p1	Tb927.3.5530	1803	Tb927.3.5530:mRNA-p1 | transcript=Tb927.3.5530:mRNA | gene=Tb927.3.5530 | organism=Trypanosoma_brucei_brucei_TREU927 | gene_product=Tb-292 membrane associated protein | transcript_product=Tb-292 membrane associated protein | location=Tb927_03_v5.1:1547572-	Tb927.3.5530:mRNA	1	Tb927_03_v5.1:1,547,337..1,555,793(+)	*	GO:0016021	integral component of membrane	N/A	N/A	N/A	N/A	GO:0005640;GO:0005737;GO:0020018;GO:0030139	ciliary pocket membrane;cytoplasm;endocytic vesicle;nuclear outer membrane	N/A	N/A	N/A	N/A	N/A	2	29	29	28	28.6	28.6	15.6	279.19	0	134.73	895550000	77	0	0	0	21067000	39253000
	+	2.08619	3.80631		T-complex protein 1, alpha subunit, putative	cytoplasm, flagellar cytoplasm GO:0005737 GO:0097014	cytoplasm GO:0005737 GO:0097014	Tb927.11.16760:mRNA-p1	Tb927.11.16760:mRNA-p1	Tb927.11.16760	1166	Tb927.11.16760:mRNA-p1 | transcript=Tb927.11.16760:mRNA | gene=Tb927.11.16760 | organism=Trypanosoma_brucei_brucei_TREU927 | gene_product=T-complex protein 1, alpha subunit, putative | transcript_product=T-complex protein 1, alpha subunit, putative | locat	Tb927.11.16760:mRNA	1	Tb927_11_v5.1:4,458,569..4,460,256(-)	*	N/A	N/A	GO:0005524;GO:0051082	ATP binding;unfolded protein binding	GO:0006457	protein folding	GO:0005737;GO:0005832;GO:0097014	chaperonin-containing T-complex;ciliary plasm;cytoplasm	GO:0051082	unfolded protein binding	GO:0006457;GO:0051726	protein folding;regulation of cell cycle	N/A	0	34	34	34	74.8	74.8	74.8	59.432	0	323.31	2658700000	227	0	1257600	0	40284000	24760000
	+	1.42685	3.79304	TFIIA-1	transcription factor IIa, putative	nuclear lumen(points), cytoplasm(weak) GO:0031981		Tb927.10.15570:mRNA-p1	Tb927.10.15570:mRNA-p1	Tb927.10.15570	594	Tb927.10.15570:mRNA-p1 | transcript=Tb927.10.15570:mRNA | gene=Tb927.10.15570 | organism=Trypanosoma_brucei_brucei_TREU927 | gene_product=transcription factor IIa, putative | transcript_product=transcription factor IIa, putative | location=Tb927_10_v5.1:38	Tb927.10.15570:mRNA	1	Tb927_10_v5.1:3,821,329..3,823,254(+)	*	N/A	N/A	N/A	N/A	N/A	N/A	GO:0031981	nuclear lumen	N/A	N/A	N/A	N/A	N/A	0	22	22	22	40	40	40	62.705	0	323.31	2802100000	173	0	0	0	36190000	55487000
	+	1.66676	3.78544		polyadenylate-binding protein 2		cytoplasm(points, strong), nucleus(points) GO:0005737 GO:0005634	Tb927.9.10770:mRNA-p1	Tb927.9.10770:mRNA-p1	Tb927.9.10770	2749	Tb927.9.10770:mRNA-p1 | transcript=Tb927.9.10770:mRNA | gene=Tb927.9.10770 | organism=Trypanosoma_brucei_brucei_TREU927 | gene_product=polyadenylate-binding protein 2 | transcript_product=polyadenylate-binding protein 2 | location=Tb927_09_v5.1:1700279-170	Tb927.9.10770:mRNA	1	Tb927_09_v5.1:1,697,768..1,702,247(-)	*	N/A	N/A	GO:0003676;GO:0003723	nucleic acid binding;RNA binding	N/A	N/A	GO:0000932;GO:0005634;GO:0005737;GO:0005829;GO:0005844;GO:0010494;GO:0097165;GO:1990904	cytoplasm;cytoplasmic stress granule;cytosol;nuclear stress granule;nucleus;P-body;polysome;ribonucleoprotein complex	GO:0003723;GO:0003730;GO:0008143;GO:0008266;GO:0042162	mRNA 3'-UTR binding;poly(A) binding;poly(U) RNA binding;RNA binding;telomeric DNA binding	GO:0006396;GO:0010608	posttranscriptional regulation of gene expression;RNA processing	N/A	0	34	34	34	58.6	58.6	58.6	62.147	0	280.55	3325900000	186	0	6699200	0	87689000	37233000
	+	2.4521	3.77599		Eukaryotic translation initiation factor 4E-3	cytoplasm GO:0005737	cytoplasm GO:0005737	Tb927.11.11770:mRNA-p1	Tb927.11.11770:mRNA-p1	Tb927.11.11770	961	Tb927.11.11770:mRNA-p1 | transcript=Tb927.11.11770:mRNA | gene=Tb927.11.11770 | organism=Trypanosoma_brucei_brucei_TREU927 | gene_product=Eukaryotic translation initiation factor 4E-3 | transcript_product=Eukaryotic translation initiation factor 4E-3 | loc	Tb927.11.11770:mRNA	1	Tb927_11_v5.1:3,155,521..3,158,782(+)	*	N/A	N/A	GO:0003723;GO:0003743	RNA binding;translation initiation factor activity	GO:0006413	translational initiation	GO:0005737;GO:0005844;GO:0010494;GO:0016281	cytoplasm;cytoplasmic stress granule;eukaryotic translation initiation factor 4F complex;polysome	GO:0000339;GO:0000340;GO:0000342;GO:0003723;GO:0003743	RNA 7-methylguanosine cap binding;RNA binding;RNA cap 4 binding;RNA cap binding;translation initiation factor activity	GO:0006413;GO:0010608	posttranscriptional regulation of gene expression;translational initiation	N/A	0	17	17	17	39.6	39.6	39.6	47.963	0	233.9	5871200000	165	0	0	0	31270000	41992000
	+	1.74322	3.76696		S-adenosylhomocysteine hydrolase, putative	cytoplasm(strong, 50%), flagellar cytoplasm(weak, 50%), cytoplasm(reticulated, weak) GO:0005737 GO:0097014 GO:0005654	cytoplasm, flagellar cytoplasm, nucleoplasm GO:0005737 GO:0097014 GO:0005654	Tb927.11.9590:mRNA-p1	Tb927.11.9590:mRNA-p1	Tb927.11.9590	1510	Tb927.11.9590:mRNA-p1 | transcript=Tb927.11.9590:mRNA | gene=Tb927.11.9590 | organism=Trypanosoma_brucei_brucei_TREU927 | gene_product=S-adenosylhomocysteine hydrolase, putative | transcript_product=S-adenosylhomocysteine hydrolase, putative | location=Tb9	Tb927.11.9590:mRNA	1	Tb927_11_v5.1:2,610,063..2,612,054(-)	*	N/A	N/A	GO:0000166;GO:0004013	adenosylhomocysteinase activity;nucleotide binding	GO:0006730	one-carbon metabolic process	GO:0005654;GO:0005737;GO:0005829;GO:0097014	ciliary plasm;cytoplasm;cytosol;nucleoplasm	GO:0004013	adenosylhomocysteinase activity	GO:0033353	S-adenosylmethionine cycle	N/A	0	22	22	22	49.7	49.7	49.7	48.447	0	168	1178400000	86	0	0	0	38034000	24860000
	+	2.11592	3.76321		cytochrome c	cytoplasm(reticulated) GO:0005737 GO:0097014 GO:0031981	cytoplasm, flagellar cytoplasm, nuclear lumen GO:0005737 GO:0097014 GO:0031981	Tb927.8.5120:mRNA-p1	Tb927.8.5120:mRNA-p1	Tb927.8.5120	2626	Tb927.8.5120:mRNA-p1 | transcript=Tb927.8.5120:mRNA | gene=Tb927.8.5120 | organism=Trypanosoma_brucei_brucei_TREU927 | gene_product=cytochrome c | transcript_product=cytochrome c | location=Tb927_08_v5.1:1527060-1527404(+) | protein_length=114 | sequence_S	Tb927.8.5120:mRNA	1	Tb927_08_v5.1:1,526,913..1,528,646(+)	*	GO:0070469	respirasome	GO:0009055;GO:0020037;GO:0046872	electron transfer activity;heme binding;metal ion binding	N/A	N/A	GO:0005737;GO:0005739;GO:0005758;GO:0031981;GO:0097014	ciliary plasm;cytoplasm;mitochondrial intermembrane space;mitochondrion;nuclear lumen	GO:0009055	electron transfer activity	GO:0006122;GO:0006123;GO:0009060	aerobic respiration;mitochondrial electron transport, cytochrome c to oxygen;mitochondrial electron transport, ubiquinol to cytochrome c	N/A	0	8	8	8	66.7	66.7	66.7	12.3	0	71.615	1173100000	45	0	0	0	34479000	43519000
	+	1.6223	3.76287	MCP5c	Mitochondrial ADP/ATP carrier protein 5c;Mitochondrial ADP/ATP carrier protein 5b;Mitochondrial ADP/ATP carrier protein 5a	mitochondrion GO:0005739;mitochondrion(75%) GO:0005739;mitochondrion(50%) GO:0005739	mitochondrion GO:0005739	Tb927.10.14840:mRNA-p1;Tb927.10.14830:mRNA-p1;Tb927.10.14820:mRNA-p1	Tb927.10.14840:mRNA-p1;Tb927.10.14830:mRNA-p1;Tb927.10.14820:mRNA-p1	Tb927.10.14840;Tb927.10.14830;Tb927.10.14820	560	Tb927.10.14840:mRNA-p1 | transcript=Tb927.10.14840:mRNA | gene=Tb927.10.14840 | organism=Trypanosoma_brucei_brucei_TREU927 | gene_product=Mitochondrial ADP/ATP carrier protein 5a | transcript_product=Mitochondrial ADP/ATP carrier protein 5a | location=Tb92	Tb927.10.14820:mRNA;Tb927.10.14830:mRNA;Tb927.10.14840:mRNA	1;1;1	Tb927_10_v5.1:3,612,280..3,613,348(-);Tb927_10_v5.1:3,613,660..3,614,728(-);Tb927_10_v5.1:3,615,154..3,616,108(-)	*;*;*	GO:0005743;GO:0016021	integral component of membrane;mitochondrial inner membrane	GO:0005471	ATP:ADP antiporter activity	GO:0055085;GO:0140021;GO:1990544	mitochondrial ADP transmembrane transport;mitochondrial ATP transmembrane transport;transmembrane transport	GO:0005739;GO:0005743	mitochondrial inner membrane;mitochondrion	N/A	N/A	GO:0006810	transport	N/A;N/A;N/A	3	15	15	15	53.4	53.4	53.4	34.074	0	158.06	1252600000	87	0	5078400	0	83815000	31693000
	+	1.50761	3.76206		hypothetical protein, conserved	nucleoplasm GO:0005654 GO:0005737	nucleoplasm(<10%), cytoplasm GO:0005654 GO:0005737	Tb927.10.7750:mRNA-p1	Tb927.10.7750:mRNA-p1	Tb927.10.7750	810	Tb927.10.7750:mRNA-p1 | transcript=Tb927.10.7750:mRNA | gene=Tb927.10.7750 | organism=Trypanosoma_brucei_brucei_TREU927 | gene_product=hypothetical protein, conserved | transcript_product=hypothetical protein, conserved | location=Tb927_10_v5.1:1948299-194	Tb927.10.7750:mRNA	1	Tb927_10_v5.1:1,948,244..1,949,101(-)	*	N/A	N/A	N/A	N/A	N/A	N/A	GO:0005634;GO:0005654;GO:0005737	cytoplasm;nucleoplasm;nucleus	N/A	N/A	N/A	N/A	N/A	1	9	9	9	38.2	38.2	38.2	26.919	0	80.655	1889200000	108	0	0	0	28702000	46753000
	+	2.08135	3.76088		60S ribosomal protein L10a;60S ribosomal protein L10a, putative	cytoplasm(patchy), nucleolus GO:0005737 GO:0005730	cytoplasm(patchy), nucleolus GO:0005737 GO:0005730	Tb927.11.9710:mRNA-p1;Tb927.10.13500:mRNA-p1	Tb927.11.9710:mRNA-p1;Tb927.10.13500:mRNA-p1	Tb927.11.9710;Tb927.10.13500	500	Tb927.11.9710:mRNA-p1 | transcript=Tb927.11.9710:mRNA | gene=Tb927.11.9710 | organism=Trypanosoma_brucei_brucei_TREU927 | gene_product=60S ribosomal protein L10a, putative | transcript_product=60S ribosomal protein L10a, putative | location=Tb927_11_v5.1:2	Tb927.10.13500:mRNA;Tb927.11.9710:mRNA	1;1	Tb927_10_v5.1:3,295,187..3,296,485(-);Tb927_11_v5.1:2,632,911..2,633,662(-)	*;*	GO:0015934	large ribosomal subunit	GO:0003723;GO:0003735	RNA binding;structural constituent of ribosome	GO:0006412	translation	GO:0005730;GO:0005737;GO:0005840;GO:0015934;GO:0022625	cytoplasm;cytosolic large ribosomal subunit;large ribosomal subunit;nucleolus;ribosome	GO:0003723;GO:0003735;GO:0042301	phosphate ion binding;RNA binding;structural constituent of ribosome	GO:0000470;GO:0006412	maturation of LSU-rRNA;translation	N/A;N/A	0	16	16	16	63.1	63.1	63.1	24.597	0	273.42	1272700000	86	0	2254700	0	54861000	28494000
	+	1.55397	3.74861		High mobility group protein TDP1	nuclear lumen GO:0031981 GO:0005730 GO:0005654	nucleolus(peripheral), nucleoplasm GO:0031981 GO:0005730 GO:0005654	Tb927.3.3490:mRNA-p1	Tb927.3.3490:mRNA-p1	Tb927.3.3490	1731	Tb927.3.3490:mRNA-p1 | transcript=Tb927.3.3490:mRNA | gene=Tb927.3.3490 | organism=Trypanosoma_brucei_brucei_TREU927 | gene_product=High mobility group protein TDP1 | transcript_product=High mobility group protein TDP1 | location=Tb927_03_v5.1:985621-98643	Tb927.3.3490:mRNA	1	Tb927_03_v5.1:985,461..986,436(+)	*	N/A	N/A	N/A	N/A	N/A	N/A	GO:0005634;GO:0005654;GO:0005730;GO:0031981	nuclear lumen;nucleolus;nucleoplasm;nucleus	GO:0000182;GO:0000402;GO:0003677;GO:0005515;GO:0008301;GO:0042301	crossed form four-way junction DNA binding;DNA binding;DNA binding, bending;phosphate ion binding;protein binding;rDNA binding	GO:0006357;GO:0010608	posttranscriptional regulation of gene expression;regulation of transcription by RNA polymerase II	N/A	0	16	16	16	48.3	48.3	48.3	30.866	0	323.31	1644400000	118	0	0	0	27428000	26780000
	+	1.95548	3.74748		60S ribosomal protein L37, putative;60S ribosomal protein L37, putative	nucleolus GO:0005730		Tb927.9.9210:mRNA-p1;Tb927.11.3000:mRNA-p1	Tb927.9.9210:mRNA-p1;Tb927.11.3000:mRNA-p1	Tb927.9.9210;Tb927.11.3000	1247	Tb927.9.9210:mRNA-p1 | transcript=Tb927.9.9210:mRNA | gene=Tb927.9.9210 | organism=Trypanosoma_brucei_brucei_TREU927 | gene_product=60S ribosomal protein L37, putative | transcript_product=60S ribosomal protein L37, putative | location=Tb927_09_v5.1:146924	Tb927.11.3000:mRNA;Tb927.9.9210:mRNA	1;1	Tb927_11_v5.1:867,446..867,938(-);Tb927_09_v5.1:1,469,085..1,469,521(-)	*;*	GO:0005840	ribosome	GO:0003735;GO:0019843;GO:0046872	metal ion binding;rRNA binding;structural constituent of ribosome	GO:0006412	translation	GO:0005730;GO:0005840;GO:0022625	cytosolic large ribosomal subunit;nucleolus;ribosome	GO:0003723;GO:0003735	RNA binding;structural constituent of ribosome	GO:0006412	translation	N/A;N/A	0	2	2	2	20.2	20.2	20.2	10.1	0	6.1045	737670000	27	0	0	0	57913000	61349000
	+	1.37331	3.74391		dendritic cell-derived IFNG-induced protein	nucleoplasm(points), nucleolus(peripheral) GO:0005654 GO:0005730 GO:0005737	nucleoplasm(cell cycle dependent), cytoplasm GO:0005654 GO:0005730 GO:0005737	Tb927.6.2900:mRNA-p1	Tb927.6.2900:mRNA-p1	Tb927.6.2900	2172	Tb927.6.2900:mRNA-p1 | transcript=Tb927.6.2900:mRNA | gene=Tb927.6.2900 | organism=Trypanosoma_brucei_brucei_TREU927 | gene_product=dendritic cell-derived IFNG-induced protein | transcript_product=dendritic cell-derived IFNG-induced protein | location=Tb92	Tb927.6.2900:mRNA	1	Tb927_06_v5.1:870,416..872,642(+)	*	N/A	N/A	N/A	N/A	N/A	N/A	GO:0005634;GO:0005654;GO:0005730;GO:0005737	cytoplasm;nucleolus;nucleoplasm;nucleus	GO:0008832	dGTPase activity	GO:0006203	dGTP catabolic process	N/A	0	40	40	40	61.2	61.2	61.2	81.733	0	323.31	2217700000	228	0	0	0	20086000	28781000
		0.376104	3.73881		Flagellum attachment zone protein 2	flagellum attachment zone, flagellum attachment zone(distal, strong) GO:0120119 GO:0051286	flagellum attachment zone, cell tip(anterior, strong), basal body(weak) GO:0120119 GO:0051286	Tb927.1.4310:mRNA-p1	Tb927.1.4310:mRNA-p1	Tb927.1.4310	385	Tb927.1.4310:mRNA-p1 | transcript=Tb927.1.4310:mRNA | gene=Tb927.1.4310 | organism=Trypanosoma_brucei_brucei_TREU927 | gene_product=Flagellum attachment zone protein 2 | transcript_product=Flagellum attachment zone protein 2 | location=Tb927_01_v5.1:890927	Tb927.1.4310:mRNA	1	Tb927_01_v5.1:890,091..897,567(+)	*	N/A	N/A	N/A	N/A	N/A	N/A	GO:0005856;GO:0032991;GO:0051286;GO:0120119	cell tip;cytoskeleton;flagellum attachment zone;protein-containing complex	GO:0005515	protein binding	N/A	N/A	N/A	0	14	14	14	10.9	10.9	10.9	183.76	0	28.483	3237500000	18	0	0	0	1181800000	0
		1.28319	3.73085		EnigmRBP2		endoplasmic reticulum, nuclear envelope GO:0005783 GO:0005635	Tb927.9.9550:mRNA-p1	Tb927.9.9550:mRNA-p1	Tb927.9.9550	3013	Tb927.9.9550:mRNA-p1 | transcript=Tb927.9.9550:mRNA | gene=Tb927.9.9550 | organism=Trypanosoma_brucei_brucei_TREU927 | gene_product=EnigmRBP2 | transcript_product=EnigmRBP2 | location=Tb927_09_v5.1:1522102-1522740(-) | protein_length=212 | sequence_SO=chro	Tb927.9.9550:mRNA	1	Tb927_09_v5.1:1,521,714..1,522,852(-)	*	N/A	N/A	N/A	N/A	N/A	N/A	GO:0005634;GO:0005635;GO:0005783	endoplasmic reticulum;nuclear envelope;nucleus	GO:0003729	mRNA binding	GO:0010608	posttranscriptional regulation of gene expression	N/A	1	13	13	13	52.8	52.8	52.8	24.509	0	200.32	1864300000	104	0	0	0	26939000	35743000
	+	1.87368	3.72563		tc40 antigen-like	cytoplasm(points), cell tip(anterior) GO:0005737 GO:0051286	cytoplasm(points), cell tip(posterior, 50%) GO:0005737 GO:0051286	Tb927.7.3980:mRNA-p1	Tb927.7.3980:mRNA-p1	Tb927.7.3980	2366	Tb927.7.3980:mRNA-p1 | transcript=Tb927.7.3980:mRNA | gene=Tb927.7.3980 | organism=Trypanosoma_brucei_brucei_TREU927 | gene_product=tc40 antigen-like | transcript_product=tc40 antigen-like | location=Tb927_07_v5.1:1047000-1049714(+) | protein_length=904 |	Tb927.7.3980:mRNA	1	Tb927_07_v5.1:1,046,703..1,050,612(+)	*	N/A	N/A	N/A	N/A	N/A	N/A	GO:0005737;GO:0020022;GO:0051286	acidocalcisome;cell tip;cytoplasm	GO:0003729	mRNA binding	N/A	N/A	N/A	0	37	37	37	57.5	57.5	57.5	97.32	0	323.31	4106900000	263	0	0	0	20718000	25425000
	+	1.4531	3.72447		glyceraldehyde 3-phosphate dehydrogenase, glycosomal;glyceraldehyde 3-phosphate dehydrogenase, glycosomal	glycosome GO:0020015 GO:0005737;glycosome(75%) GO:0020015	cytoplasm(patchy), nucleolus(25%) GO:0020015 GO:0005737	Tb927.6.4300:mRNA-p1;Tb927.6.4280:mRNA-p1	Tb927.6.4300:mRNA-p1;Tb927.6.4280:mRNA-p1	Tb927.6.4300;Tb927.6.4280	2218	Tb927.6.4300:mRNA-p1 | transcript=Tb927.6.4300:mRNA | gene=Tb927.6.4300 | organism=Trypanosoma_brucei_brucei_TREU927 | gene_product=glyceraldehyde 3-phosphate dehydrogenase, glycosomal | transcript_product=glyceraldehyde 3-phosphate dehydrogenase, glycosom	Tb927.6.4280:mRNA;Tb927.6.4300:mRNA	1;1	Tb927_06_v5.1:1,218,182..1,219,681(-);Tb927_06_v5.1:1,220,705..1,222,283(-)	*;*	N/A	N/A	GO:0016620;GO:0050661;GO:0051287	NAD binding;NADP binding;oxidoreductase activity, acting on the aldehyde or oxo group of donors, NAD or NADP as acceptor	GO:0006006;GO:0055114	glucose metabolic process;obsolete oxidation-reduction process	GO:0005737;GO:0020015	cytoplasm;glycosome	GO:0004365;GO:0042301;GO:0044877	glyceraldehyde-3-phosphate dehydrogenase (NAD+) (phosphorylating) activity;phosphate ion binding;protein-containing complex binding	GO:0006096	glycolytic process	N/A;N/A	0	27	27	25	79.1	79.1	79.1	39.047	0	323.31	10556000000	306	0	27669000	26061000	272210000	161960000
	+	1.62846	3.69596		hypoxanthine-guanine phosphoribosyltransferase;hypoxanthine-guanine phosphoribosyltransferase	cytoplasm(points, 50%), cytoplasm(50%), flagellar cytoplasm(50%), nuclear lumen(50%) GO:0005737 GO:0097014 GO:0031981 GO:0005654;cytoplasm(50%), glycosome(50%), flagellar cytoplasm(50%), nuclear lumen(50%) GO:0005737 GO:0020015 GO:0097014 GO:0031981 GO:0005654	nucleoplasm, flagellar cytoplasm, cytoplasm GO:0005737 GO:0097014 GO:0031981 GO:0005654;nucleoplasm, cytoplasm, flagellar cytoplasm GO:0005737 GO:0020015 GO:0097014 GO:0031981 GO:0005654	Tb927.10.1400:mRNA-p1;Tb927.10.1470:mRNA-p1	Tb927.10.1400:mRNA-p1;Tb927.10.1470:mRNA-p1	Tb927.10.1400;Tb927.10.1470	517	Tb927.10.1400:mRNA-p1 | transcript=Tb927.10.1400:mRNA | gene=Tb927.10.1400 | organism=Trypanosoma_brucei_brucei_TREU927 | gene_product=hypoxanthine-guanine phosphoribosyltransferase | transcript_product=hypoxanthine-guanine phosphoribosyltransferase | loca	Tb927.10.1400:mRNA;Tb927.10.1470:mRNA	1;1	Tb927_10_v5.1:368,728..369,419(-);Tb927_10_v5.1:390,538..391,842(-)	*;*	GO:0005737	cytoplasm	GO:0000166;GO:0004422;GO:0052657	guanine phosphoribosyltransferase activity;hypoxanthine phosphoribosyltransferase activity;nucleotide binding	GO:0006166;GO:0009116	nucleoside metabolic process;purine ribonucleoside salvage	GO:0005654;GO:0005737;GO:0005829;GO:0020015;GO:0031981;GO:0097014	ciliary plasm;cytoplasm;cytosol;glycosome;nuclear lumen;nucleoplasm	GO:0000287;GO:0004422	hypoxanthine phosphoribosyltransferase activity;magnesium ion binding	GO:0006166;GO:0006168;GO:0006178;GO:0032263;GO:0032264;GO:0046100	adenine salvage;GMP salvage;guanine salvage;hypoxanthine metabolic process;IMP salvage;purine ribonucleoside salvage	N/A;N/A	0	11	11	11	59	59	59	23.36	0	75.419	1341200000	61	0	0	0	22620000	27383000
	+	1.69989	3.68324	DBP2A	ATP-dependent RNA helicase DBP2A, putative	nucleolus, nucleoplasm(weak) GO:0005730	nucleolus(<10%) GO:0005730	Tb927.10.6630:mRNA-p1	Tb927.10.6630:mRNA-p1	Tb927.10.6630	769	Tb927.10.6630:mRNA-p1 | transcript=Tb927.10.6630:mRNA | gene=Tb927.10.6630 | organism=Trypanosoma_brucei_brucei_TREU927 | gene_product=ATP-dependent RNA helicase DBP2A, putative | transcript_product=ATP-dependent RNA helicase DBP2A, putative | location=Tb9	Tb927.10.6630:mRNA	1	Tb927_10_v5.1:1,678,676..1,680,382(+)	*	N/A	N/A	GO:0003676;GO:0004386;GO:0005524	ATP binding;helicase activity;nucleic acid binding	N/A	N/A	GO:0005634;GO:0005730;GO:0005737;GO:0005829;GO:1990904	cytoplasm;cytosol;nucleolus;nucleus;ribonucleoprotein complex	GO:0003723;GO:0003724;GO:0004386;GO:0005524	ATP binding;helicase activity;RNA binding;RNA helicase activity	GO:0006139	nucleobase-containing compound metabolic process	N/A	0	43	43	42	75.7	75.7	74.5	64.082	0	323.31	3845100000	275	0	0	0	21320000	24268000
		1.22134	3.67583		ATP synthase subunit beta, mitochondrial		mitochondrion, kinetoplast(region, strong) GO:0005739 GO:0020023	Tb927.3.1380:mRNA-p1	Tb927.3.1380:mRNA-p1	Tb927.3.1380	1652	Tb927.3.1380:mRNA-p1 | transcript=Tb927.3.1380:mRNA | gene=Tb927.3.1380 | organism=Trypanosoma_brucei_brucei_TREU927 | gene_product=ATP synthase subunit beta, mitochondrial | transcript_product=ATP synthase subunit beta, mitochondrial | location=Tb927_03_v	Tb927.3.1380:mRNA	1	Tb927_03_v5.1:344,355..347,117(+)	*	GO:0045261	proton-transporting ATP synthase complex, catalytic core F(1)	GO:0005524;GO:0016787;GO:0046933;GO:0046961	ATP binding;hydrolase activity;proton-transporting ATP synthase activity, rotational mechanism;proton-transporting ATPase activity, rotational mechanism	GO:0015986;GO:0046034;GO:1902600	ATP metabolic process;ATP synthesis coupled proton transport;proton transmembrane transport	GO:0000275;GO:0005739;GO:0005743;GO:0005753;GO:0020023;GO:0045261	kinetoplast;mitochondrial inner membrane;mitochondrial proton-transporting ATP synthase complex;mitochondrial proton-transporting ATP synthase complex, catalytic sector F(1);mitochondrion;proton-transporting ATP synthase complex, catalytic core F(1)	GO:0005515;GO:0005524;GO:0005525;GO:0046933	ATP binding;GTP binding;protein binding;proton-transporting ATP synthase activity, rotational mechanism	GO:0042776;GO:1902600	mitochondrial ATP synthesis coupled proton transport;proton transmembrane transport	N/A	0	23	23	23	66.5	66.5	66.5	55.775	0	323.31	895970000	88	0	0	0	48874000	17057000
	+	2.42448	3.66235		hypothetical protein, conserved	cortical cytoskeleton GO:0030863		Tb927.11.2610:mRNA-p1	Tb927.11.2610:mRNA-p1	Tb927.11.2610	1229	Tb927.11.2610:mRNA-p1 | transcript=Tb927.11.2610:mRNA | gene=Tb927.11.2610 | organism=Trypanosoma_brucei_brucei_TREU927 | gene_product=Cytoskeleton-associated protein 50 kDa | transcript_product=Cytoskeleton-associated protein 50 kDa | location=Tb927_11_v5	Tb927.11.2610:mRNA	1	Tb927_11_v5.1:765,842..768,322(-)	*	N/A	N/A	N/A	N/A	N/A	N/A	GO:0005856;GO:0030863	cortical cytoskeleton;cytoskeleton	N/A	N/A	GO:0010608	posttranscriptional regulation of gene expression	N/A	0	20	20	20	52.5	52.5	52.5	50.887	0	234.89	690480000	70	0	0	0	25743000	21044000
	+	2.28532	3.65077		methionyl-tRNA synthetase, putative	cytoplasm, flagellar cytoplasm GO:0005737 GO:0097014	cytoplasm(patchy), flagellar cytoplasm GO:0005737 GO:0097014	Tb927.10.1500:mRNA-p1	Tb927.10.1500:mRNA-p1	Tb927.10.1500	568	Tb927.10.1500:mRNA-p1 | transcript=Tb927.10.1500:mRNA | gene=Tb927.10.1500 | organism=Trypanosoma_brucei_brucei_TREU927 | gene_product=methionyl-tRNA synthetase, putative | transcript_product=methionyl-tRNA synthetase, putative | location=Tb927_10_v5.1:401	Tb927.10.1500:mRNA	1	Tb927_10_v5.1:401,249..404,725(-)	*	N/A	N/A	GO:0000166;GO:0004812;GO:0004825;GO:0005524	aminoacyl-tRNA ligase activity;ATP binding;methionine-tRNA ligase activity;nucleotide binding	GO:0006418;GO:0006431	methionyl-tRNA aminoacylation;tRNA aminoacylation for protein translation	GO:0005737;GO:0097014	ciliary plasm;cytoplasm	GO:0004825;GO:0005524	ATP binding;methionine-tRNA ligase activity	GO:0006431	methionyl-tRNA aminoacylation	N/A	0	37	37	37	52.7	52.7	52.7	86.91	0	300.36	4179900000	262	0	0	0	29970000	30956000
	+	1.9369	3.63376		60S ribosomal protein L18a, putative;ribosomal protein L18, putative	cytoplasm(patchy), nucleolus GO:0005737 GO:0005730;cytoplasm, nucleolus GO:0005737 GO:0005730	cytoplasm(patchy), nucleolus GO:0005737 GO:0005730	Tb927.11.14130:mRNA-p1;Tb927.10.3840:mRNA-p1	Tb927.11.14130:mRNA-p1;Tb927.10.3840:mRNA-p1	Tb927.11.14130;Tb927.10.3840	693	Tb927.11.14130:mRNA-p1 | transcript=Tb927.11.14130:mRNA | gene=Tb927.11.14130 | organism=Trypanosoma_brucei_brucei_TREU927 | gene_product=ribosomal protein L18, putative | transcript_product=ribosomal protein L18, putative | location=Tb927_11_v5.1:3745050-	Tb927.10.3840:mRNA;Tb927.11.14130:mRNA	1;1	Tb927_10_v5.1:1,011,684..1,012,257(-);Tb927_11_v5.1:3,745,027..3,745,699(+)	*;*	GO:0005840	ribosome	GO:0003735	structural constituent of ribosome	GO:0006412	translation	GO:0005730;GO:0005737;GO:0005840;GO:0022625	cytoplasm;cytosolic large ribosomal subunit;nucleolus;ribosome	GO:0003729;GO:0003735	mRNA binding;structural constituent of ribosome	GO:0006412	translation	N/A;N/A	0	13	13	13	63.1	63.1	63.1	20.904	0	78.905	2587700000	107	4889000	7038400	14795000	124750000	78748000
	+	2.05253	3.6245		hypothetical protein, conserved	nucleolus(strong), cytoplasm(points) GO:0005730 GO:0005737	nucleolus GO:0005730 GO:0005737	Tb927.11.15770:mRNA-p1	Tb927.11.15770:mRNA-p1	Tb927.11.15770	1122	Tb927.11.15770:mRNA-p1 | transcript=Tb927.11.15770:mRNA | gene=Tb927.11.15770 | organism=Trypanosoma_brucei_brucei_TREU927 | gene_product=hypothetical protein, conserved | transcript_product=hypothetical protein, conserved | location=Tb927_11_v5.1:4175714-	Tb927.11.15770:mRNA	1	Tb927_11_v5.1:4,175,155..4,177,024(-)	*	N/A	N/A	GO:0005515	protein binding	N/A	N/A	GO:0005634;GO:0005730;GO:0005737	cytoplasm;nucleolus;nucleus	N/A	N/A	N/A	N/A	N/A	0	12	12	12	54.6	54.6	54.6	38.374	0	206.48	2114100000	113	0	0	0	21090000	36024000
	+	1.48859	3.62138	Hyp Con	hypothetical protein, conserved	nucleus GO:0005634 GO:0031981	nuclear lumen GO:0005634 GO:0031981	Tb927.10.11950:mRNA-p1	Tb927.10.11950:mRNA-p1	Tb927.10.11950	452	Tb927.10.11950:mRNA-p1 | transcript=Tb927.10.11950:mRNA | gene=Tb927.10.11950 | organism=Trypanosoma_brucei_brucei_TREU927 | gene_product=hypothetical protein, conserved | transcript_product=hypothetical protein, conserved | location=Tb927_10_v5.1:2912146-	Tb927.10.11950:mRNA	1	Tb927_10_v5.1:2,912,061..2,913,277(+)	*	N/A	N/A	N/A	N/A	N/A	N/A	GO:0005634;GO:0031981	nuclear lumen;nucleus	N/A	N/A	N/A	N/A	N/A	0	8	8	8	38.6	38.6	38.6	22.385	0	24.816	804860000	41	0	0	0	28585000	40133000
	+	1.4282	3.61876		mitochondrial malate dehydrogenase		mitochondrion(75%), kinetoplast(region, strong, 75%) GO:0005739 GO:0020023	Tb927.10.2560:mRNA-p1	Tb927.10.2560:mRNA-p1	Tb927.10.2560	640	Tb927.10.2560:mRNA-p1 | transcript=Tb927.10.2560:mRNA | gene=Tb927.10.2560 | organism=Trypanosoma_brucei_brucei_TREU927 | gene_product=mitochondrial malate dehydrogenase | transcript_product=mitochondrial malate dehydrogenase | location=Tb927_10_v5.1:66328	Tb927.10.2560:mRNA	1	Tb927_10_v5.1:663,121..664,710(+)	*	N/A	N/A	GO:0003824;GO:0016491;GO:0016615;GO:0016616;GO:0030060	catalytic activity;L-malate dehydrogenase activity;malate dehydrogenase activity;oxidoreductase activity;oxidoreductase activity, acting on the CH-OH group of donors, NAD or NADP as acceptor	GO:0005975;GO:0006099;GO:0006108;GO:0019752;GO:0055114	carbohydrate metabolic process;carboxylic acid metabolic process;malate metabolic process;obsolete oxidation-reduction process;tricarboxylic acid cycle	GO:0005737;GO:0005739;GO:0005743;GO:0020023	cytoplasm;kinetoplast;mitochondrial inner membrane;mitochondrion	GO:0016491;GO:0016615;GO:0030060	L-malate dehydrogenase activity;malate dehydrogenase activity;oxidoreductase activity	GO:0006099	tricarboxylic acid cycle	N/A	0	14	14	14	72	72	72	33.188	0	86.631	795960000	48	0	0	0	45879000	23014000
+	+	4.30257	3.61846		polyadenylate-binding protein 1	cytoplasm GO:0005737	cytoplasm(weak) GO:0005737	Tb927.9.9290:mRNA-p1	Tb927.9.9290:mRNA-p1	Tb927.9.9290	3010	Tb927.9.9290:mRNA-p1 | transcript=Tb927.9.9290:mRNA | gene=Tb927.9.9290 | organism=Trypanosoma_brucei_brucei_TREU927 | gene_product=polyadenylate-binding protein 1 | transcript_product=polyadenylate-binding protein 1 | location=Tb927_09_v5.1:1478398-148009	Tb927.9.9290:mRNA	1	Tb927_09_v5.1:1,477,910..1,480,450(-)	*	N/A	N/A	GO:0003676;GO:0003723	nucleic acid binding;RNA binding	N/A	N/A	GO:0005634;GO:0005737;GO:0005829;GO:0005844;GO:0010494;GO:1990904	cytoplasm;cytoplasmic stress granule;cytosol;nucleus;polysome;ribonucleoprotein complex	GO:0003723;GO:0003730;GO:0008143;GO:0008266	mRNA 3'-UTR binding;poly(A) binding;poly(U) RNA binding;RNA binding	GO:0006396;GO:0006446;GO:0010608	posttranscriptional regulation of gene expression;regulation of translational initiation;RNA processing	N/A	0	29	29	29	61.3	61.3	61.3	63.029	0	323.31	4534000000	254	0	0	0	24941000	26089000
	+	1.7815	3.60577		Zinc finger CCCH domain-containing protein 47	cytoplasm(points) GO:0005737	cytoplasm(points) GO:0005737	Tb927.6.4960:mRNA-p1	Tb927.6.4960:mRNA-p1	Tb927.6.4960	2243	Tb927.6.4960:mRNA-p1 | transcript=Tb927.6.4960:mRNA | gene=Tb927.6.4960 | organism=Trypanosoma_brucei_brucei_TREU927 | gene_product=Zinc finger CCCH domain-containing protein 47 | transcript_product=Zinc finger CCCH domain-containing protein 47 | location=	Tb927.6.4960:mRNA	1	Tb927_06_v5.1:1,366,175..1,366,973(+)	*	N/A	N/A	GO:0046872	metal ion binding	N/A	N/A	GO:0005737	cytoplasm	GO:0003676;GO:0003723	nucleic acid binding;RNA binding	N/A	N/A	N/A	0	10	10	10	44.4	44.4	44.4	29.178	0	205.22	2657700000	91	0	0	0	22005000	35175000
	+	1.63566	3.5909		hypothetical protein, conserved;AIR9-like protein	cortical cytoskeleton(50%) GO:0030863	cortical cytoskeleton GO:0030863	Tb927.11.17000:mRNA-p1;Tb11.v5.0404.1-p1	Tb927.11.17000:mRNA-p1;Tb11.v5.0404.1-p1	Tb927.11.17000;Tb11.v5.0404	1176	Tb927.11.17000:mRNA-p1 | transcript=Tb927.11.17000:mRNA | gene=Tb927.11.17000 | organism=Trypanosoma_brucei_brucei_TREU927 | gene_product=AIR9-like protein | transcript_product=AIR9-like protein | location=Tb927_11_v5.1:4532213-4535212(-) | protein_length=	Tb11.v5.0404.1;Tb927.11.17000:mRNA	1;1	Tb927_11_bin_v5.1:1,489,368..1,497,503(+);Tb927_11_v5.1:4,531,326..4,535,361(-)	*;*	N/A	N/A	GO:0005515;N/A	N/A;protein binding	N/A	N/A	GO:0005856;GO:0030863;N/A	cortical cytoskeleton;cytoskeleton;N/A	N/A	N/A	GO:0000910;N/A	cytokinesis;N/A	N/A;N/A	0	30	30	30	45.5	45.5	45.5	109.72	0	267.62	761890000	100	0	0	0	42791000	19771000
	+	2.3181	3.57716		40S ribosomal protein S10, putative;40S ribosomal protein S10, putative		cytoplasm(patchy) GO:0005737;cytoplasm(points) GO:0005737	Tb927.10.5370:mRNA-p1;Tb927.10.5360:mRNA-p1	Tb927.10.5370:mRNA-p1;Tb927.10.5360:mRNA-p1	Tb927.10.5370;Tb927.10.5360	737	Tb927.10.5370:mRNA-p1 | transcript=Tb927.10.5370:mRNA | gene=Tb927.10.5370 | organism=Trypanosoma_brucei_brucei_TREU927 | gene_product=40S ribosomal protein S10, putative | transcript_product=40S ribosomal protein S10, putative | location=Tb927_10_v5.1:134	Tb927.10.5360:mRNA;Tb927.10.5370:mRNA	1;1	Tb927_10_v5.1:1,348,333..1,348,925(+);Tb927_10_v5.1:1,349,773..1,350,387(+)	*;*	N/A	N/A	N/A	N/A	N/A	N/A	GO:0005737;GO:0022627	cytoplasm;cytosolic small ribosomal subunit	GO:0003723;GO:0003729;GO:0003735;GO:0042301	mRNA binding;phosphate ion binding;RNA binding;structural constituent of ribosome	GO:0000028;GO:0006412;GO:0010608	posttranscriptional regulation of gene expression;ribosomal small subunit assembly;translation	N/A;N/A	0	12	12	12	54.7	54.7	54.7	19.285	0	59.864	1080400000	56	0	6090500	0	81277000	42207000
	+	1.57884	3.55618		phosphoribosylpyrophosphate synthetase, putative	cytoplasm GO:0005737	cytoplasm(75%), nucleolus(<10%) GO:0005737	Tb927.10.9430:mRNA-p1	Tb927.10.9430:mRNA-p1	Tb927.10.9430	874	Tb927.10.9430:mRNA-p1 | transcript=Tb927.10.9430:mRNA | gene=Tb927.10.9430 | organism=Trypanosoma_brucei_brucei_TREU927 | gene_product=phosphoribosylpyrophosphate synthetase, putative | transcript_product=phosphoribosylpyrophosphate synthetase, putative |	Tb927.10.9430:mRNA	1	Tb927_10_v5.1:2,329,126..2,330,380(+)	*	N/A	N/A	GO:0000287;GO:0004749	magnesium ion binding;ribose phosphate diphosphokinase activity	GO:0009116;GO:0009165	nucleoside metabolic process;nucleotide biosynthetic process	GO:0002189;GO:0005737	cytoplasm;ribose phosphate diphosphokinase complex	GO:0004749;GO:0005524	ATP binding;ribose phosphate diphosphokinase activity	GO:0006015;GO:0006164;GO:0009116;GO:0009152;GO:0009165	5-phosphoribose 1-diphosphate biosynthetic process;nucleoside metabolic process;nucleotide biosynthetic process;purine nucleotide biosynthetic process;purine ribonucleotide biosynthetic process	N/A	0	9	9	9	28.1	28.1	28.1	40.477	0	141.11	2018100000	70	0	0	0	20655000	33935000
	+	2.97695	3.55482		hypothetical protein, conserved	nucleoplasm GO:0005654	nucleoplasm(cell cycle dependent), cytoplasm(weak) GO:0005654	Tb927.5.3020:mRNA-p1	Tb927.5.3020:mRNA-p1	Tb927.5.3020	2055	Tb927.5.3020:mRNA-p1 | transcript=Tb927.5.3020:mRNA | gene=Tb927.5.3020 | organism=Trypanosoma_brucei_brucei_TREU927 | gene_product=hypothetical protein, conserved | transcript_product=hypothetical protein, conserved | location=Tb927_05_v5.1:1003563-100482	Tb927.5.3020:mRNA	1	Tb927_05_v5.1:1,003,536..1,005,094(+)	*	N/A	N/A	GO:0000386;GO:0030628	pre-mRNA 3'-splice site binding;second spliceosomal transesterification activity	GO:0000398	mRNA splicing, via spliceosome	GO:0005654;GO:0005681	nucleoplasm;spliceosomal complex	N/A	N/A	GO:0008380	RNA splicing	N/A	0	18	18	18	65	65	65	45.935	0	318.92	2038300000	130	0	0	0	30322000	43767000
	+	1.3325	3.55186		translocon-associated protein (TRAP), alpha subunit, putative		endoplasmic reticulum(50%), nuclear envelope(50%), cytoplasm(weak) GO:0005783 GO:0005635	Tb927.7.2190:mRNA-p1	Tb927.7.2190:mRNA-p1	Tb927.7.2190	2297	Tb927.7.2190:mRNA-p1 | transcript=Tb927.7.2190:mRNA | gene=Tb927.7.2190 | organism=Trypanosoma_brucei_brucei_TREU927 | gene_product=translocon-associated protein (TRAP), alpha subunit, putative | transcript_product=translocon-associated protein (TRAP), alp	Tb927.7.2190:mRNA	1	Tb927_07_v5.1:567,798..568,773(-)	*	GO:0005789;GO:0016021	endoplasmic reticulum membrane;integral component of membrane	N/A	N/A	N/A	N/A	GO:0005635;GO:0005783	endoplasmic reticulum;nuclear envelope	N/A	N/A	N/A	N/A	NN: MACRRSLMLLLLFAAATSSLLA	2	7	7	7	23.3	23.3	23.3	29.242	0	28.683	357630000	26	0	0	0	19238000	22496000
	+	1.7072	3.54422		COG4 transport protein, putative;hypothetical protein, conserved	nuclear lumen(points, <10%), cytoplasm(reticulated) GO:0005737 GO:0031981 GO:0005819	nuclear lumen(points), spindle GO:0005737 GO:0031981 GO:0005819	Tb927.1.3450:mRNA-p1;Tb11.v5.0619.1-p1	Tb927.1.3450:mRNA-p1;Tb11.v5.0619.1-p1	Tb927.1.3450;Tb11.v5.0619	372	Tb927.1.3450:mRNA-p1 | transcript=Tb927.1.3450:mRNA | gene=Tb927.1.3450 | organism=Trypanosoma_brucei_brucei_TREU927 | gene_product=hypothetical protein, conserved | transcript_product=hypothetical protein, conserved | location=Tb927_01_v5.1:737757-740132(	Tb11.v5.0619.1;Tb927.1.3450:mRNA	1;1	Tb927_11_bin_v5.1:2,954,127..2,972,831(-);Tb927_01_v5.1:736,446..740,175(-)	*;*	N/A	N/A	N/A	N/A	N/A	N/A	GO:0005634;GO:0005730;GO:0005737;GO:0005819;GO:0031981;N/A	cytoplasm;N/A;nuclear lumen;nucleolus;nucleus;spindle	N/A	N/A	N/A	N/A	N/A;N/A	0	23	23	23	37.3	37.3	37.3	84.883	0	200.09	1171500000	83	0	0	0	21363000	34327000
	+	2.49927	3.51425		cyclophilin a	cytoplasm, flagellar cytoplasm, nuclear lumen GO:0005737 GO:0097014 GO:0031981	cytoplasm(50%), flagellar cytoplasm(50%), nuclear lumen(50%) GO:0005737 GO:0097014 GO:0031981	Tb927.11.880:mRNA-p1	Tb927.11.880:mRNA-p1	Tb927.11.880	1479	Tb927.11.880:mRNA-p1 | transcript=Tb927.11.880:mRNA | gene=Tb927.11.880 | organism=Trypanosoma_brucei_brucei_TREU927 | gene_product=cyclophilin a | transcript_product=cyclophilin a | location=Tb927_11_v5.1:224507-225040(+) | protein_length=177 | sequence_S	Tb927.11.880:mRNA	1	Tb927_11_v5.1:224,466..225,235(+)	*	N/A	N/A	GO:0003755	peptidyl-prolyl cis-trans isomerase activity	GO:0000413;GO:0006457	protein folding;protein peptidyl-prolyl isomerization	GO:0005737;GO:0005829;GO:0005929;GO:0031981;GO:0097014	ciliary plasm;cilium;cytoplasm;cytosol;nuclear lumen	GO:0003755;GO:0016018	cyclosporin A binding;peptidyl-prolyl cis-trans isomerase activity	GO:0000413;GO:0006457	protein folding;protein peptidyl-prolyl isomerization	N/A	0	11	11	11	82.5	82.5	82.5	18.717	0	76.021	1274800000	78	0	0	0	39719000	35405000
	+	1.54498	3.50612		actin A;actin B	cytoplasm, flagellar cytoplasm GO:0005737 GO:0097014;cytoplasm, flagellar cytoplasm GO:0005737 GO:0097014		Tb927.9.8880:mRNA-p1;Tb927.9.8850:mRNA-p1	Tb927.9.8880:mRNA-p1;Tb927.9.8850:mRNA-p1	Tb927.9.8880;Tb927.9.8850	2995	Tb927.9.8880:mRNA-p1 | transcript=Tb927.9.8880:mRNA | gene=Tb927.9.8880 | organism=Trypanosoma_brucei_brucei_TREU927 | gene_product=actin B | transcript_product=actin B | location=Tb927_09_v5.1:1427029-1428159(-) | protein_length=376 | sequence_SO=chromoso	Tb927.9.8850:mRNA;Tb927.9.8880:mRNA	1;1	Tb927_09_v5.1:1,425,515..1,426,700(-);Tb927_09_v5.1:1,426,803..1,428,214(-)	*;*	N/A	N/A	N/A	N/A	N/A	N/A	GO:0005737;GO:0015629;GO:0097014	actin cytoskeleton;ciliary plasm;cytoplasm	GO:0005200	structural constituent of cytoskeleton	GO:0007010	cytoskeleton organization	N/A;N/A	0	24	24	24	76.9	76.9	76.9	41.895	0	262.65	1170600000	122	0	0	0	50715000	22669000
	+	1.51049	3.50118		T-complex protein 1, zeta subunit, putative	cytoplasm GO:0005737		Tb927.11.3240:mRNA-p1	Tb927.11.3240:mRNA-p1	Tb927.11.3240	1257	Tb927.11.3240:mRNA-p1 | transcript=Tb927.11.3240:mRNA | gene=Tb927.11.3240 | organism=Trypanosoma_brucei_brucei_TREU927 | gene_product=T-complex protein 1, zeta subunit, putative | transcript_product=T-complex protein 1, zeta subunit, putative | location=T	Tb927.11.3240:mRNA	1	Tb927_11_v5.1:925,273..927,151(+)	*	N/A	N/A	GO:0005524;GO:0051082	ATP binding;unfolded protein binding	GO:0006457	protein folding	GO:0005737;GO:0005832	chaperonin-containing T-complex;cytoplasm	GO:0051082	unfolded protein binding	GO:0006457;GO:0051726	protein folding;regulation of cell cycle	N/A	0	24	24	24	58.8	58.8	58.8	59.579	0	109.25	1305300000	124	0	0	0	43236000	21588000
	+	1.3688	3.49473		pumillo RNA binding protein PUF1;pumillo RNA binding protein PUF1, putative;pumillo RNA binding protein PUF1	cytoplasm(points) GO:0005737		Tb10.v4.0033:mRNA-p1;Tb927.10.4430:mRNA-p1;Tb11.v5.0767.1-p1	Tb10.v4.0033:mRNA-p1;Tb927.10.4430:mRNA-p1;Tb11.v5.0767.1-p1	Tb10.v4.0033;Tb927.10.4430;Tb11.v5.0767	155	Tb10.v4.0033:mRNA-p1 | transcript=Tb10.v4.0033:mRNA | gene=Tb10.v4.0033 | organism=Trypanosoma_brucei_brucei_TREU927 | gene_product=pumillo RNA binding protein PUF1 | transcript_product=pumillo RNA binding protein PUF1 | location=TP3F6-6f06.p1k:7434-9152(-	Tb10.v4.0033:mRNA;Tb11.v5.0767.1;Tb927.10.4430:mRNA	1;1;1	TP3F6-6f06.p1k:5,641..9,379(-);Tb927_11_bin_v5.1:4,003,068..4,009,929(+);Tb927_10_v5.1:1,141,343..1,143,288(-)	*;*;*	N/A	N/A	GO:0003723	RNA binding	N/A	N/A	GO:0005737;N/A	cytoplasm;N/A	GO:0003723;GO:0003729;N/A	mRNA binding;N/A;RNA binding	GO:0010608;GO:0016049;GO:0016071;N/A	cell growth;mRNA metabolic process;N/A;posttranscriptional regulation of gene expression	N/A;N/A;N/A	0	24	24	24	54.4	54.4	54.4	63.851	0	323.31	3410900000	173	0	0	0	14667000	18605000
	+	1.58986	3.47923		ribosomal protein S10p/S20;ribosomal protein S10p/S20	cytoplasm(patchy) GO:0005737	cytoplasm(patchy) GO:0005737	Tb927.11.7685:mRNA-p1;Tb927.11.7675:mRNA-p1	Tb927.11.7685:mRNA-p1;Tb927.11.7675:mRNA-p1	Tb927.11.7685;Tb927.11.7675	1442	Tb927.11.7685:mRNA-p1 | transcript=Tb927.11.7685:mRNA | gene=Tb927.11.7685 | organism=Trypanosoma_brucei_brucei_TREU927 | gene_product=ribosomal protein S10p/S20 | transcript_product=ribosomal protein S10p/S20 | location=Tb927_11_v5.1:2176931-2177284(-) |	Tb927.11.7675:mRNA;Tb927.11.7685:mRNA	1;1	Tb927_11_v5.1:2,174,089..2,174,456(-);Tb927_11_v5.1:2,176,682..2,177,298(-)	*;*	GO:0005840;GO:0015935	ribosome;small ribosomal subunit	GO:0003735	structural constituent of ribosome	GO:0006412	translation	GO:0005737;N/A	cytoplasm;N/A	N/A	N/A	N/A	N/A	N/A;N/A	0	6	6	6	38.5	38.5	38.5	13.354	0	67.604	1925800000	69	0	10638000	0	62281000	43699000
	+	2.49433	3.4757		Regulator of ESAG9-1	cytoplasm(points) GO:0005737	cytoplasm(points), cytoplasm GO:0005737	Tb927.11.14220:mRNA-p1	Tb927.11.14220:mRNA-p1	Tb927.11.14220	1059	Tb927.11.14220:mRNA-p1 | transcript=Tb927.11.14220:mRNA | gene=Tb927.11.14220 | organism=Trypanosoma_brucei_brucei_TREU927 | gene_product=Regulator of ESAG9-1 | transcript_product=Regulator of ESAG9-1 | location=Tb927_11_v5.1:3772489-3774039(+) | protein_l	Tb927.11.14220:mRNA	1	Tb927_11_v5.1:3,771,742..3,776,285(+)	*	N/A	N/A	GO:0003676	nucleic acid binding	N/A	N/A	GO:0005737;GO:0010494;GO:0020016	ciliary pocket;cytoplasm;cytoplasmic stress granule	GO:0003729	mRNA binding	GO:0010608;GO:0030154	cell differentiation;posttranscriptional regulation of gene expression	N/A	0	20	20	20	53.5	53.5	53.5	54.405	0	323.31	5327500000	190	0	0	0	39093000	48337000
	+	2.17064	3.47344		nuclear cap binding complex subunit CBP30	nucleolus(peripheral), nucleoplasm GO:0005730 GO:0005654	nucleoplasm GO:0005730 GO:0005654	Tb927.10.15210:mRNA-p1	Tb927.10.15210:mRNA-p1	Tb927.10.15210	579	Tb927.10.15210:mRNA-p1 | transcript=Tb927.10.15210:mRNA | gene=Tb927.10.15210 | organism=Trypanosoma_brucei_brucei_TREU927 | gene_product=nuclear cap binding complex subunit CBP30 | transcript_product=nuclear cap binding complex subunit CBP30 | location=Tb	Tb927.10.15210:mRNA	1	Tb927_10_v5.1:3,708,182..3,709,339(+)	*	GO:0005846	nuclear cap binding complex	N/A	N/A	N/A	N/A	GO:0005634;GO:0005654;GO:0005730;GO:0005739;GO:0005846	mitochondrion;nuclear cap binding complex;nucleolus;nucleoplasm;nucleus	N/A	N/A	N/A	N/A	N/A	0	19	19	19	77.4	77.4	77.4	30.191	0	163.88	910390000	82	0	0	0	17253000	24973000
	+	1.82195	3.47003		60S ribosomal protein L22, putative	cytoplasm(patchy) GO:0005737		Tb927.11.10160:mRNA-p1	Tb927.11.10160:mRNA-p1	Tb927.11.10160	900	Tb927.11.10160:mRNA-p1 | transcript=Tb927.11.10160:mRNA | gene=Tb927.11.10160 | organism=Trypanosoma_brucei_brucei_TREU927 | gene_product=60S ribosomal protein L22, putative | transcript_product=60S ribosomal protein L22, putative | location=Tb927_11_v5.1:	Tb927.11.10160:mRNA	1	Tb927_11_v5.1:2,720,489..2,721,015(+)	*	GO:0005840	ribosome	GO:0003735	structural constituent of ribosome	GO:0006412	translation	GO:0005737;GO:0005840	cytoplasm;ribosome	GO:0003723;GO:0003735	RNA binding;structural constituent of ribosome	GO:0002181;GO:0006412	cytoplasmic translation;translation	N/A	0	2	2	1	17.7	17.7	10	15.259	0	13.05	203410000	10	0	0	0	26941000	19061000
		1.01731	3.46577		spliceosome-associated protein, putative	nucleoplasm, cytoplasm(<10%), flagellar cytoplasm(<10%), nuclear lumen(<10%) GO:0005654	nucleoplasm GO:0005654	Tb927.6.2000:mRNA-p1	Tb927.6.2000:mRNA-p1	Tb927.6.2000	2141	Tb927.6.2000:mRNA-p1 | transcript=Tb927.6.2000:mRNA | gene=Tb927.6.2000 | organism=Trypanosoma_brucei_brucei_TREU927 | gene_product=spliceosome-associated protein, putative | transcript_product=spliceosome-associated protein, putative | location=Tb927_06_v	Tb927.6.2000:mRNA	1	Tb927_06_v5.1:651,269..653,107(-)	*	GO:0005634	nucleus	N/A	N/A	N/A	N/A	GO:0005634;GO:0005654;GO:0005684;GO:0005686;GO:0071011;GO:0071013	catalytic step 2 spliceosome;nucleoplasm;nucleus;precatalytic spliceosome;U2 snRNP;U2-type spliceosomal complex	N/A	N/A	GO:0000398	mRNA splicing, via spliceosome	N/A	0	8	8	8	25.9	25.9	25.9	50.03	0	76.943	628290000	46	0	0	0	15928000	24789000
	+	1.58222	3.43192		triosephosphate isomerase		glycosome GO:0020015	Tb927.11.5520:mRNA-p1	Tb927.11.5520:mRNA-p1	Tb927.11.5520	1359	Tb927.11.5520:mRNA-p1 | transcript=Tb927.11.5520:mRNA | gene=Tb927.11.5520 | organism=Trypanosoma_brucei_brucei_TREU927 | gene_product=triosephosphate isomerase | transcript_product=triosephosphate isomerase | location=Tb927_11_v5.1:1567338-1568090(+) | pr	Tb927.11.5520:mRNA	1	Tb927_11_v5.1:1,567,242..1,568,289(+)	*	N/A	N/A	GO:0003824;GO:0004807	catalytic activity;triose-phosphate isomerase activity	GO:0006096	glycolytic process	GO:0005737;GO:0005829;GO:0020015	cytoplasm;cytosol;glycosome	GO:0004807	triose-phosphate isomerase activity	GO:0006094;GO:0006096;GO:0019563;GO:0046166	gluconeogenesis;glyceraldehyde-3-phosphate biosynthetic process;glycerol catabolic process;glycolytic process	N/A	0	11	11	11	59.6	59.6	59.6	26.819	0	169.61	1318600000	78	0	5215700	0	38338000	50311000
	+	2.10569	3.42973		STOP axonemal protein	axoneme GO:0005930	axoneme GO:0005930	Tb927.8.6240:mRNA-p1	Tb927.8.6240:mRNA-p1	Tb927.8.6240	2669	Tb927.8.6240:mRNA-p1 | transcript=Tb927.8.6240:mRNA | gene=Tb927.8.6240 | organism=Trypanosoma_brucei_brucei_TREU927 | gene_product=STOP axonemal protein | transcript_product=STOP axonemal protein | location=Tb927_08_v5.1:1814348-1815148(+) | protein_lengt	Tb927.8.6240:mRNA	1	Tb927_08_v5.1:1,814,207..1,815,148(+)	*	N/A	N/A	N/A	N/A	N/A	N/A	GO:0005856;GO:0005930	axoneme;cytoskeleton	GO:0008017	microtubule binding	GO:0034453	microtubule anchoring	N/A	0	21	21	21	73.7	73.7	73.7	30.042	0	323.31	2346200000	153	0	0	0	26152000	31728000
	+	1.65069	3.42411		60S ribosomal protein L29;60S ribosomal protein L29	nucleolus GO:0005730;nucleolus(50%), cytoplasm(50%) GO:0005730 GO:0005737		Tb927.9.11490:mRNA-p1;Tb927.9.11470:mRNA-p1	Tb927.9.11490:mRNA-p1;Tb927.9.11470:mRNA-p1	Tb927.9.11490;Tb927.9.11470	2767	Tb927.9.11490:mRNA-p1 | transcript=Tb927.9.11490:mRNA | gene=Tb927.9.11490 | organism=Trypanosoma_brucei_brucei_TREU927 | gene_product=60S ribosomal protein L29 | transcript_product=60S ribosomal protein L29 | location=Tb927_09_v5.1:1792681-1793118(+) | pr	Tb927.9.11470:mRNA;Tb927.9.11490:mRNA	1;1	Tb927_09_v5.1:1,789,815..1,790,322(+);Tb927_09_v5.1:1,792,674..1,793,181(+)	*;*	GO:0015934	large ribosomal subunit	GO:0003735	structural constituent of ribosome	GO:0006412	translation	GO:0005730;GO:0005737;GO:0022625	cytoplasm;cytosolic large ribosomal subunit;nucleolus	GO:0003723;GO:0003735	RNA binding;structural constituent of ribosome	GO:0006412;N/A	N/A;translation	N/A;N/A	0	8	8	8	40	40	40	16.266	0	25.301	758670000	37	0	0	0	48932000	30202000
	+	1.69193	3.41705		CCR4-NOT transcription complex subunit 1		cytoplasm(points) GO:0005737	Tb927.10.1510:mRNA-p1	Tb927.10.1510:mRNA-p1	Tb927.10.1510	571	Tb927.10.1510:mRNA-p1 | transcript=Tb927.10.1510:mRNA | gene=Tb927.10.1510 | organism=Trypanosoma_brucei_brucei_TREU927 | gene_product=CCR4-NOT transcription complex subunit 1 | transcript_product=CCR4-NOT transcription complex subunit 1 | location=Tb927_1	Tb927.10.1510:mRNA	1	Tb927_10_v5.1:406,644..414,558(-)	*	GO:0030015	CCR4-NOT core complex	N/A	N/A	GO:0006417	regulation of translation	GO:0000932;GO:0005737;GO:0010494;GO:0030015	CCR4-NOT core complex;cytoplasm;cytoplasmic stress granule;P-body	GO:0060090	molecular adaptor activity	GO:0000288;GO:0017148	negative regulation of translation;nuclear-transcribed mRNA catabolic process, deadenylation-dependent decay	N/A	0	71	71	71	39.7	39.7	39.7	259.12	0	323.31	1784900000	235	0	0	0	19477000	17275000
	+	1.66912	3.41058	RBP29	RNA-binding protein 29, putative	nucleoplasm GO:0005654	endocytic(weak), cytoplasm(weak) GO:0005654	Tb927.10.13720:mRNA-p1	Tb927.10.13720:mRNA-p1	Tb927.10.13720	507	Tb927.10.13720:mRNA-p1 | transcript=Tb927.10.13720:mRNA | gene=Tb927.10.13720 | organism=Trypanosoma_brucei_brucei_TREU927 | gene_product=RNA-binding protein 29, putative | transcript_product=RNA-binding protein 29, putative | location=Tb927_10_v5.1:335180	Tb927.10.13720:mRNA	1	Tb927_10_v5.1:3,351,806..3,352,972(-)	*	N/A	N/A	GO:0003676	nucleic acid binding	N/A	N/A	GO:0005634;GO:0005654	nucleoplasm;nucleus	GO:0003723;GO:0003729	mRNA binding;RNA binding	GO:0006396;GO:0010608	posttranscriptional regulation of gene expression;RNA processing	N/A	0	14	14	14	29.7	29.7	29.7	40.678	0	110.53	2249600000	109	0	0	0	22917000	42375000
		0.971455	3.40781		exosome-associated protein 3	nucleoplasm GO:0005654	nucleoplasm(points, 50%) GO:0005654	Tb927.7.5460:mRNA-p1	Tb927.7.5460:mRNA-p1	Tb927.7.5460	2406	Tb927.7.5460:mRNA-p1 | transcript=Tb927.7.5460:mRNA | gene=Tb927.7.5460 | organism=Trypanosoma_brucei_brucei_TREU927 | gene_product=exosome-associated protein 3 | transcript_product=exosome-associated protein 3 | location=Tb927_07_v5.1:1474719-1475327(+) |	Tb927.7.5460:mRNA	1	Tb927_07_v5.1:1,474,444..1,475,778(+)	*	N/A	N/A	N/A	N/A	N/A	N/A	GO:0005634;GO:0005654	nucleoplasm;nucleus	N/A	N/A	N/A	N/A	N/A	0	12	12	12	78.7	78.7	78.7	22.344	0	266.01	934420000	71	0	0	0	16925000	29159000
	+	1.63738	3.39997		hypothetical protein, conserved	cytoplasm(weak, reticulated) GO:0005737 GO:0097014	cytoplasm, flagellar cytoplasm GO:0005737 GO:0097014	Tb927.7.3820:mRNA-p1	Tb927.7.3820:mRNA-p1	Tb927.7.3820	2361	Tb927.7.3820:mRNA-p1 | transcript=Tb927.7.3820:mRNA | gene=Tb927.7.3820 | organism=Trypanosoma_brucei_brucei_TREU927 | gene_product=hypothetical protein, conserved | transcript_product=hypothetical protein, conserved | location=Tb927_07_v5.1:996424-998514(	Tb927.7.3820:mRNA	1	Tb927_07_v5.1:996,149..998,553(-)	*	N/A	N/A	GO:0005515	protein binding	N/A	N/A	GO:0005737;GO:0005858;GO:0097014	axonemal dynein complex;ciliary plasm;cytoplasm	GO:0045503;GO:0045504	dynein heavy chain binding;dynein light chain binding	GO:0003341;GO:0007018	cilium movement;microtubule-based movement	N/A	0	23	23	23	51	51	51	71.793	0	323.31	3561500000	178	0	0	0	29946000	31275000
	+	1.44195	3.3988	MCP12	mitochondrial carrier protein	cytoplasm, flagellar cytoplasm, nucleoplasm GO:0005737 GO:0097014 GO:0005654 GO:0005739 GO:0020023	mitochondrion, kinetoplast(region, strong, 75%) GO:0005737 GO:0097014 GO:0005654 GO:0005739 GO:0020023	Tb927.10.12840:mRNA-p1	Tb927.10.12840:mRNA-p1	Tb927.10.12840	479	Tb927.10.12840:mRNA-p1 | transcript=Tb927.10.12840:mRNA | gene=Tb927.10.12840 | organism=Trypanosoma_brucei_brucei_TREU927 | gene_product=mitochondrial carrier protein | transcript_product=mitochondrial carrier protein | location=Tb927_10_v5.1:3120238-3121	Tb927.10.12840:mRNA	1	Tb927_10_v5.1:3,118,985..3,121,240(-)	*	GO:0016021	integral component of membrane	N/A	N/A	N/A	N/A	GO:0005654;GO:0005737;GO:0005739;GO:0005743;GO:0016020;GO:0020023;GO:0097014	ciliary plasm;cytoplasm;kinetoplast;membrane;mitochondrial inner membrane;mitochondrion;nucleoplasm	GO:0015116;GO:0015117;GO:0015131;GO:0015140;GO:0015141;GO:0015297;GO:0015556	antiporter activity;C4-dicarboxylate transmembrane transporter activity;malate transmembrane transporter activity;oxaloacetate transmembrane transporter activity;succinate transmembrane transporter activity;sulfate transmembrane transporter activity;thiosulfate transmembrane transporter activity	GO:0006810;GO:0006979;GO:0008272;GO:0015709;GO:0015729;GO:0015740;GO:0035435;GO:0071422;GO:0071423	C4-dicarboxylate transport;malate transmembrane transport;oxaloacetate transport;phosphate ion transmembrane transport;response to oxidative stress;succinate transmembrane transport;sulfate transport;thiosulfate transport;transport	N/A	4	12	12	12	39.8	39.8	39.8	33.131	0	58.123	797450000	49	0	0	0	37703000	12643000
	+	2.51781	3.39021		Golgi SNAP receptor complex member 1, putative	golgi apparatus GO:0005794		Tb927.11.10270:mRNA-p1	Tb927.11.10270:mRNA-p1	Tb927.11.10270	906	Tb927.11.10270:mRNA-p1 | transcript=Tb927.11.10270:mRNA | gene=Tb927.11.10270 | organism=Trypanosoma_brucei_brucei_TREU927 | gene_product=Golgi SNAP receptor complex member 1, putative | transcript_product=Golgi SNAP receptor complex member 1, putative | l	Tb927.11.10270:mRNA	1	Tb927_11_v5.1:2,742,741..2,743,549(+)	*	GO:0000139;GO:0005801;GO:0016021	cis-Golgi network;Golgi membrane;integral component of membrane	N/A	N/A	GO:0006888;GO:0015031	endoplasmic reticulum to Golgi vesicle-mediated transport;protein transport	GO:0000139;GO:0005794;GO:0005797;GO:0005801;GO:0031201	cis-Golgi network;Golgi apparatus;Golgi medial cisterna;Golgi membrane;SNARE complex	GO:0005484	SNAP receptor activity	GO:0006888;GO:0006906;GO:0048209	endoplasmic reticulum to Golgi vesicle-mediated transport;regulation of vesicle targeting, to, from or within Golgi;vesicle fusion	N/A	1	13	13	13	44.2	44.2	44.2	30.554	0	52.713	1130200000	82	0	0	0	18049000	26318000
	+	1.60409	3.38757		phosphoglycerate kinase	cytoplasm, flagellar cytoplasm GO:0005737 GO:0097014 GO:0005654	cytoplasm, flagellar cytoplasm, nucleoplasm GO:0005737 GO:0097014 GO:0005654	Tb927.1.710:mRNA-p1	Tb927.1.710:mRNA-p1	Tb927.1.710	396	Tb927.1.710:mRNA-p1 | transcript=Tb927.1.710:mRNA | gene=Tb927.1.710 | organism=Trypanosoma_brucei_brucei_TREU927 | gene_product=phosphoglycerate kinase | transcript_product=phosphoglycerate kinase | location=Tb927_01_v5.1:234176-235438(-) | protein_length	Tb927.1.710:mRNA	1	Tb927_01_v5.1:234,055..235,553(-)	*	N/A	N/A	GO:0004618	phosphoglycerate kinase activity	GO:0006096	glycolytic process	GO:0005654;GO:0005737;GO:0005829;GO:0097014	ciliary plasm;cytoplasm;cytosol;nucleoplasm	GO:0004618;GO:0005524;GO:0043531	ADP binding;ATP binding;phosphoglycerate kinase activity	GO:0006094;GO:0006096;GO:1903862	gluconeogenesis;glycolytic process;positive regulation of oxidative phosphorylation	N/A	0	28	28	7	79.8	79.8	20.7	45.247	0	238.35	1550900000	166	0	0	0	35656000	17086000
	+	1.55126	3.38701		spermidine synthase	cytoplasm, flagellar cytoplasm, nuclear lumen GO:0005737 GO:0097014 GO:0031981		Tb927.9.7770:mRNA-p1	Tb927.9.7770:mRNA-p1	Tb927.9.7770	2973	Tb927.9.7770:mRNA-p1 | transcript=Tb927.9.7770:mRNA | gene=Tb927.9.7770 | organism=Trypanosoma_brucei_brucei_TREU927 | gene_product=spermidine synthase | transcript_product=spermidine synthase | location=Tb927_09_v5.1:1275756-1276652(-) | protein_length=29	Tb927.9.7770:mRNA	1	Tb927_09_v5.1:1,275,598..1,276,738(-)	*	N/A	N/A	GO:0003824	catalytic activity	N/A	N/A	GO:0005737;GO:0031981;GO:0097014	ciliary plasm;cytoplasm;nuclear lumen	GO:0004766	spermidine synthase activity	GO:0006596	polyamine biosynthetic process	N/A	0	15	15	15	60.7	60.7	60.7	32.926	0	72.939	739410000	63	0	0	0	27859000	34650000
		0.934149	3.37812		flagellar calcium-binding protein;flagellar calcium-binding protein;flagellar calcium-binding 24 kDa protein;Flagellar calcium-binding 44 kDa protein;flagellar calcium-binding 24 kDa protein	cytoplasm, flagellar cytoplasm, nuclear lumen GO:0005737 GO:0097014 GO:0031981;cytoplasm(50%), flagellar cytoplasm(50%), nuclear lumen(50%) GO:0005737 GO:0097014 GO:0031981;cytoplasm, flagellar cytoplasm, nuclear lumen GO:0005737 GO:0097014 GO:0031981		Tb927.8.5460:mRNA-p1;Tb927.8.5465:mRNA-p1;Tb927.8.5440:mRNA-p1;Tb11.v5.0798.1-p1;Tb11.v5.0797.1-p1;Tb927.8.5470:mRNA-p1	Tb927.8.5460:mRNA-p1;Tb927.8.5465:mRNA-p1;Tb927.8.5440:mRNA-p1;Tb11.v5.0798.1-p1;Tb11.v5.0797.1-p1	Tb927.8.5460;Tb927.8.5465;Tb927.8.5440;Tb11.v5.0798;Tb11.v5.0797	2637	Tb927.8.5460:mRNA-p1 | transcript=Tb927.8.5460:mRNA | gene=Tb927.8.5460 | organism=Trypanosoma_brucei_brucei_TREU927 | gene_product=Flagellar calcium-binding 44 kDa protein | transcript_product=Flagellar calcium-binding 44 kDa protein | location=Tb927_08_v	Tb11.v5.0797.1;Tb11.v5.0798.1;Tb927.8.5440:mRNA;Tb927.8.5460:mRNA;Tb927.8.5465:mRNA	1;1;1;1;1	Tb927_11_bin_v5.1:4,149,528..4,153,252(+);Tb927_11_bin_v5.1:4,153,585..4,155,201(+);Tb927_08_v5.1:1,613,114..1,614,440(+);Tb927_08_v5.1:1,617,357..1,618,616(+);Tb927_08_v5.1:1,618,949..1,619,807(+)	*;*;*;*;*	GO:0031514;N/A	motile cilium;N/A	GO:0005509	calcium ion binding	N/A	N/A	GO:0005737;GO:0005929;GO:0031514;GO:0031981;GO:0097014;N/A	ciliary plasm;cilium;cytoplasm;motile cilium;N/A;nuclear lumen	GO:0005509;N/A	calcium ion binding;N/A	GO:0006816;GO:0060285;N/A	calcium ion transport;cilium-dependent cell motility;N/A	N/A;N/A;N/A;N/A;N/A	0	6	6	6	20.6	20.6	20.6	45.718	0	61.079	368700000	32	0	0	0	33455000	11056000
	+	3.73619	3.37751		glyceraldehyde 3-phosphate dehydrogenase, cytosolic, putative;glyceraldehyde 3-phosphate dehydrogenase, cytosolic	cytoplasm GO:0005737	cytoplasm(25%), flagellar cytoplasm(25%) GO:0005737	Tb927.10.6880:mRNA-p1;Tb11.v5.0516.1-p1	Tb927.10.6880:mRNA-p1;Tb11.v5.0516.1-p1	Tb927.10.6880;Tb11.v5.0516	268	Tb927.10.6880:mRNA-p1 | transcript=Tb927.10.6880:mRNA | gene=Tb927.10.6880 | organism=Trypanosoma_brucei_brucei_TREU927 | gene_product=glyceraldehyde 3-phosphate dehydrogenase, cytosolic | transcript_product=glyceraldehyde 3-phosphate dehydrogenase, cytoso	Tb11.v5.0516.1;Tb927.10.6880:mRNA	1;1	Tb927_11_bin_v5.1:2,148,852..2,150,399(+);Tb927_10_v5.1:1,730,060..1,731,115(+)	*;*	N/A	N/A	GO:0016620;GO:0046872;GO:0050661;GO:0051287	metal ion binding;NAD binding;NADP binding;oxidoreductase activity, acting on the aldehyde or oxo group of donors, NAD or NADP as acceptor	GO:0006006;GO:0055114	glucose metabolic process;obsolete oxidation-reduction process	GO:0005737;GO:0005829	cytoplasm;cytosol	GO:0004365	glyceraldehyde-3-phosphate dehydrogenase (NAD+) (phosphorylating) activity	GO:0006096	glycolytic process	N/A;N/A	0	9	7	7	33.5	29	29	35.61	0	25.119	454230000	39	0	0	0	22309000	26994000
	+	2.76948	3.36534		hypothetical protein, conserved	flagellar membrane(end, distal) GO:0060170	flagellar membrane(distal, end) GO:0060170	Tb927.7.6180:mRNA-p1	Tb927.7.6180:mRNA-p1	Tb927.7.6180	2433	Tb927.7.6180:mRNA-p1 | transcript=Tb927.7.6180:mRNA | gene=Tb927.7.6180 | organism=Trypanosoma_brucei_brucei_TREU927 | gene_product=hypothetical protein, conserved | transcript_product=hypothetical protein, conserved | location=Tb927_07_v5.1:1672102-167293	Tb927.7.6180:mRNA	1	Tb927_07_v5.1:1,672,102..1,673,136(-)	*	N/A	N/A	N/A	N/A	N/A	N/A	GO:0060170	ciliary membrane	N/A	N/A	N/A	N/A	N/A	0	11	11	11	46.8	46.8	46.8	29.957	0	130.26	1602800000	78	0	0	0	17970000	24699000
	+	1.3803	3.35453		pre-mRNA splicing factor, putative;pre-mRNA splicing factor, putative	nucleoplasm GO:0005654	nucleoplasm GO:0005654	Tb927.9.5880.2:mRNA-p1;Tb927.9.5880.1:mRNA-p1	Tb927.9.5880.2:mRNA-p1;Tb927.9.5880.1:mRNA-p1	Tb927.9.5880	2936	Tb927.9.5880.2:mRNA-p1 | transcript=Tb927.9.5880.2:mRNA | gene=Tb927.9.5880 | organism=Trypanosoma_brucei_brucei_TREU927 | gene_product=pre-mRNA splicing factor, putative | transcript_product=pre-mRNA splicing factor, putative | location=Tb927_09_v5.1:9916	Tb927.9.5880.1:mRNA;Tb927.9.5880.2:mRNA	1;1	Tb927_09_v5.1:991,502..992,996(+);Tb927_09_v5.1:991,502..992,996(+)	*;*	GO:0005681	spliceosomal complex	N/A	N/A	GO:0000398	mRNA splicing, via spliceosome	GO:0000974;GO:0005634;GO:0005654	nucleoplasm;nucleus;Prp19 complex	N/A	N/A	GO:0000398	mRNA splicing, via spliceosome	N/A;N/A	0	22	22	22	57	57	57	50.373	0	188.63	1599100000	121	0	0	0	23511000	36348000
		1.15593	3.34875		E1-like ubiquitin-activating enzyme, putative	cytoplasm, flagellar cytoplasm GO:0005737 GO:0097014		Tb927.9.6040:mRNA-p1	Tb927.9.6040:mRNA-p1	Tb927.9.6040	2940	Tb927.9.6040:mRNA-p1 | transcript=Tb927.9.6040:mRNA | gene=Tb927.9.6040 | organism=Trypanosoma_brucei_brucei_TREU927 | gene_product=E1-like ubiquitin-activating enzyme, putative | transcript_product=E1-like ubiquitin-activating enzyme, putative | location=	Tb927.9.6040:mRNA	1	Tb927_09_v5.1:1,004,612..1,006,251(+)	*	N/A	N/A	GO:0008641;GO:0046872	metal ion binding;ubiquitin-like modifier activating enzyme activity	N/A	N/A	GO:0005737;GO:0005739;GO:0005829;GO:0097014	ciliary plasm;cytoplasm;cytosol;mitochondrion	GO:0003824;GO:0005515;GO:0008641;GO:0032182;GO:0071566	catalytic activity;protein binding;ubiquitin-like modifier activating enzyme activity;ubiquitin-like protein binding;UFM1 activating enzyme activity	GO:0032446;GO:0071569	protein modification by small protein conjugation;protein ufmylation	N/A	0	12	12	12	38	38	38	42.021	0	95.15	1350400000	73	0	0	0	14363000	21499000
	+	1.45313	3.34212		L-threonine 3-dehydrogenase			Tb927.6.2790:mRNA-p1;REV__Tb927.6.2790:mRNA-p1	Tb927.6.2790:mRNA-p1	Tb927.6.2790	2169	Tb927.6.2790:mRNA-p1 | transcript=Tb927.6.2790:mRNA | gene=Tb927.6.2790 | organism=Trypanosoma_brucei_brucei_TREU927 | gene_product=L-threonine 3-dehydrogenase | transcript_product=L-threonine 3-dehydrogenase | location=Tb927_06_v5.1:836359-837357(+) | pro	Tb927.6.2790:mRNA	1	Tb927_06_v5.1:836,237..838,205(+)	*	N/A	N/A	GO:0003824	catalytic activity	N/A	N/A	GO:0005739	mitochondrion	GO:0005515;GO:0008743	L-threonine 3-dehydrogenase activity;protein binding	GO:0006567	threonine catabolic process	NN: MFCFSRFALCAAAPRVLVTGALG	0	16	16	16	68.4	68.4	68.4	36.957	0	266.58	1069200000	74	0	0	0	69908000	15062000
	+	1.35393	3.33742		hypothetical protein, conserved	nucleoplasm(points) GO:0005654	nucleoplasm(point), nucleoplasm GO:0005654	Tb927.3.2350:mRNA-p1	Tb927.3.2350:mRNA-p1	Tb927.3.2350	1686	Tb927.3.2350:mRNA-p1 | transcript=Tb927.3.2350:mRNA | gene=Tb927.3.2350 | organism=Trypanosoma_brucei_brucei_TREU927 | gene_product=hypothetical protein, conserved | transcript_product=hypothetical protein, conserved | location=Tb927_03_v5.1:601321-601842(	Tb927.3.2350:mRNA	1	Tb927_03_v5.1:601,303..601,909(+)	*	N/A	N/A	N/A	N/A	N/A	N/A	GO:0005654	nucleoplasm	N/A	N/A	N/A	N/A	N/A	0	13	13	13	80.3	80.3	80.3	18.773	0	149.56	2171700000	79	0	0	0	14715000	24845000
	+	1.6191	3.33097		eukaryotic translation initiation factor 2 beta subunit, putative	cytoplasm GO:0005737 GO:0005730	cytoplasm(patchy), nucleolus GO:0005737 GO:0005730	Tb927.5.3120:mRNA-p1	Tb927.5.3120:mRNA-p1	Tb927.5.3120	2060	Tb927.5.3120:mRNA-p1 | transcript=Tb927.5.3120:mRNA | gene=Tb927.5.3120 | organism=Trypanosoma_brucei_brucei_TREU927 | gene_product=eukaryotic translation initiation factor 2 beta subunit, putative | transcript_product=eukaryotic translation initiation fac	Tb927.5.3120:mRNA	1	Tb927_05_v5.1:1,027,433..1,028,494(-)	*	N/A	N/A	GO:0003743	translation initiation factor activity	GO:0006413	translational initiation	GO:0005730;GO:0005737;GO:0005850	cytoplasm;eukaryotic translation initiation factor 2 complex;nucleolus	GO:0003729;GO:0003743;GO:0031369	mRNA binding;translation initiation factor activity;translation initiation factor binding	GO:0001731;GO:0001732	formation of cytoplasmic translation initiation complex;formation of translation preinitiation complex	N/A	0	16	16	16	37.4	37.4	37.4	34.967	0	168.36	1986400000	91	0	0	0	25359000	28495000
	+	1.50789	3.301		hypothetical protein, conserved		cytoplasm(points, strong) GO:0005737	Tb927.3.3140:mRNA-p1	Tb927.3.3140:mRNA-p1	Tb927.3.3140	1712	Tb927.3.3140:mRNA-p1 | transcript=Tb927.3.3140:mRNA | gene=Tb927.3.3140 | organism=Trypanosoma_brucei_brucei_TREU927 | gene_product=hypothetical protein, conserved | transcript_product=hypothetical protein, conserved | location=Tb927_03_v5.1:809070-809465(	Tb927.3.3140:mRNA	1	Tb927_03_v5.1:809,043..809,555(-)	*	N/A	N/A	N/A	N/A	N/A	N/A	GO:0005737	cytoplasm	N/A	N/A	N/A	N/A	N/A	1	6	6	6	66.4	66.4	66.4	14.652	0	97.782	1155300000	52	0	0	0	11457000	32372000
	+	1.55838	3.28704		Suppressor of clathrin deficiency 6, putative	cytoplasm(points, strong) GO:0005737	cytoplasm(points, strong) GO:0005737	Tb927.11.550:mRNA-p1	Tb927.11.550:mRNA-p1	Tb927.11.550	1357	Tb927.11.550:mRNA-p1 | transcript=Tb927.11.550:mRNA | gene=Tb927.11.550 | organism=Trypanosoma_brucei_brucei_TREU927 | gene_product=Suppressor of clathrin deficiency 6, putative | transcript_product=Suppressor of clathrin deficiency 6, putative | location=	Tb927.11.550:mRNA	1	Tb927_11_v5.1:137,858..141,186(-)	*	N/A	N/A	N/A	N/A	N/A	N/A	GO:0000932;GO:0005737;GO:0035770;GO:1990124	cytoplasm;messenger ribonucleoprotein complex;P-body;ribonucleoprotein granule	GO:0003729	mRNA binding	GO:0017148;GO:0033962;GO:0034063	negative regulation of translation;P-body assembly;stress granule assembly	N/A	0	15	15	15	57.9	57.9	57.9	31.292	0	323.31	1405000000	107	0	0	0	33024000	25751000
		1.0161	3.28049		T-complex protein 1, theta subunit, putative	cytoplasm(patchy) GO:0005737	cytoplasm(strong, 25%), cytoplasm(reticulated, 75%) GO:0005737	Tb927.10.8190:mRNA-p1	Tb927.10.8190:mRNA-p1	Tb927.10.8190	826	Tb927.10.8190:mRNA-p1 | transcript=Tb927.10.8190:mRNA | gene=Tb927.10.8190 | organism=Trypanosoma_brucei_brucei_TREU927 | gene_product=T-complex protein 1, theta subunit, putative | transcript_product=T-complex protein 1, theta subunit, putative | location	Tb927.10.8190:mRNA	1	Tb927_10_v5.1:2,036,315..2,038,211(-)	*	N/A	N/A	GO:0005524;GO:0051082	ATP binding;unfolded protein binding	GO:0006457	protein folding	GO:0005737;GO:0005832	chaperonin-containing T-complex;cytoplasm	GO:0051082	unfolded protein binding	GO:0006457;GO:0051726	protein folding;regulation of cell cycle	N/A	0	30	30	30	63.7	63.7	63.7	58.081	0	323.31	5832400000	280	0	0	0	29818000	22215000
	+	2.79162	3.27272		AdoMet dependent proline di-methyltransferase, putative;RGG protein	cytoplasm(50%), cytoplasm(50%, points), flagellar cytoplasm(50%), nuclear lumen(50%) GO:0005737 GO:0097014 GO:0031981;cytoplasm, flagellar cytoplasm, nuclear lumen GO:0005737 GO:0097014 GO:0031981	cytoplasm, flagellar cytoplasm, nuclear lumen GO:0005737 GO:0097014 GO:0031981	Tb927.6.2330:mRNA-p1;Tb927.6.2270:mRNA-p1	Tb927.6.2330:mRNA-p1;Tb927.6.2270:mRNA-p1	Tb927.6.2330;Tb927.6.2270	2154	Tb927.6.2330:mRNA-p1 | transcript=Tb927.6.2330:mRNA | gene=Tb927.6.2330 | organism=Trypanosoma_brucei_brucei_TREU927 | gene_product=RGG protein | transcript_product=RGG protein | location=Tb927_06_v5.1:721884-722636(+) | protein_length=250 | sequence_SO=ch	Tb927.6.2270:mRNA;Tb927.6.2330:mRNA	1;1	Tb927_06_v5.1:712,976..713,865(+);Tb927_06_v5.1:721,842..722,636(+)	*;*	N/A	N/A	GO:0008168	methyltransferase activity	GO:0006480	N-terminal protein amino acid methylation	GO:0005737;GO:0031981;GO:0097014	ciliary plasm;cytoplasm;nuclear lumen	GO:0005515;GO:0008168	methyltransferase activity;protein binding	N/A	N/A	N/A;N/A	0	11	11	11	61.6	61.6	61.6	28.09	0	170.32	1221400000	83	0	0	0	17519000	22724000
	+	1.50789	3.25578		tryparedoxin 1b, putative;tryparedoxin 1a, putative	cytoplasm, flagellar cytoplasm(strong), nuclear lumen GO:0005737 GO:0097014 GO:0031981;cytoplasm, flagellar cytoplasm(strong), nuclear lumen GO:0005737 GO:0097014 GO:0031981	cytoplasm, flagellar cytoplasm, nuclear lumen GO:0005737 GO:0097014 GO:0031981	Tb927.3.3780:mRNA-p1;Tb927.3.3760:mRNA-p1	Tb927.3.3780:mRNA-p1;Tb927.3.3760:mRNA-p1	Tb927.3.3780;Tb927.3.3760	1744	Tb927.3.3780:mRNA-p1 | transcript=Tb927.3.3780:mRNA | gene=Tb927.3.3780 | organism=Trypanosoma_brucei_brucei_TREU927 | gene_product=tryparedoxin 1a, putative | transcript_product=tryparedoxin 1a, putative | location=Tb927_03_v5.1:1053583-1054017(+) | prote	Tb927.3.3760:mRNA;Tb927.3.3780:mRNA	1;1	Tb927_03_v5.1:1,050,397..1,050,898(+);Tb927_03_v5.1:1,053,516..1,054,471(+)	*;*	N/A	N/A	N/A	N/A	N/A	N/A	GO:0005737;GO:0020015;GO:0031981;GO:0097014	ciliary plasm;cytoplasm;glycosome;nuclear lumen	N/A	N/A	GO:0042744	hydrogen peroxide catabolic process	N/A;N/A	0	8	8	8	66.7	66.7	66.7	15.891	0	126.38	692140000	38	0	0	0	35215000	18232000
	+	2.38378	3.24858		nucleolar RNA-binding protein			Tb927.8.760:mRNA-p1	Tb927.8.760:mRNA-p1	Tb927.8.760	2713	Tb927.8.760:mRNA-p1 | transcript=Tb927.8.760:mRNA | gene=Tb927.8.760 | organism=Trypanosoma_brucei_brucei_TREU927 | gene_product=nucleolar RNA-binding protein | transcript_product=nucleolar RNA-binding protein | location=Tb927_08_v5.1:208921-209907(-) | pr	Tb927.8.760:mRNA	1	Tb927_08_v5.1:208,445..209,932(-)	*	N/A	N/A	N/A	N/A	N/A	N/A	GO:0005634;GO:0005730;GO:0030687	nucleolus;nucleus;preribosome, large subunit precursor	GO:0003676;GO:0003723;GO:0004712;GO:0005515;GO:0019843	nucleic acid binding;protein binding;protein serine/threonine/tyrosine kinase activity;RNA binding;rRNA binding	GO:0000027;GO:0000470;GO:0016070;GO:0042273	maturation of LSU-rRNA;ribosomal large subunit assembly;ribosomal large subunit biogenesis;RNA metabolic process	N/A	0	4	4	4	16.8	16.8	16.8	35.042	0	70.846	922350000	53	0	0	0	25376000	37758000
		0.866975	3.24247		60S ribosomal protein L24, putative;60S ribosomal protein L24, putative	cytoplasm GO:0005737;cytoplasm(patchy) GO:0005737	cytoplasm(patchy) GO:0005737	Tb927.10.5480:mRNA-p1;Tb927.10.5460:mRNA-p1	Tb927.10.5480:mRNA-p1;Tb927.10.5460:mRNA-p1	Tb927.10.5480;Tb927.10.5460	740	Tb927.10.5480:mRNA-p1 | transcript=Tb927.10.5480:mRNA | gene=Tb927.10.5480 | organism=Trypanosoma_brucei_brucei_TREU927 | gene_product=60S ribosomal protein L24, putative | transcript_product=60S ribosomal protein L24, putative | location=Tb927_10_v5.1:137	Tb927.10.5460:mRNA;Tb927.10.5480:mRNA	1;1	Tb927_10_v5.1:1,374,608..1,375,162(+);Tb927_10_v5.1:1,377,497..1,378,027(+)	*;*	N/A	N/A	N/A	N/A	N/A	N/A	GO:0005622;GO:0005737;GO:0005840;GO:0022625	cytoplasm;cytosolic large ribosomal subunit;intracellular anatomical structure;ribosome	GO:0003723;GO:0003735	RNA binding;structural constituent of ribosome	GO:0000027;GO:0006412;GO:1902626	assembly of large subunit precursor of preribosome;ribosomal large subunit assembly;translation	N/A;N/A	0	5	5	5	44	44	44	14.595	0	166.56	1488300000	53	0	44150000	0	78216000	72092000
	+	1.94837	3.23969		eukaryotic translation initiation factor 5, putative;eukaryotic translation initiation factor 5, putative	cytoplasm(patchy) GO:0005737	cytoplasm GO:0005737	Tb927.10.2770:mRNA-p1;Tb11.v5.0684.1-p1	Tb927.10.2770:mRNA-p1;Tb11.v5.0684.1-p1	Tb927.10.2770;Tb11.v5.0684	298	Tb927.10.2770:mRNA-p1 | transcript=Tb927.10.2770:mRNA | gene=Tb927.10.2770 | organism=Trypanosoma_brucei_brucei_TREU927 | gene_product=eukaryotic translation initiation factor 5, putative | transcript_product=eukaryotic translation initiation factor 5, put	Tb11.v5.0684.1;Tb927.10.2770:mRNA	1;1	Tb927_11_bin_v5.1:3,435,910..3,437,240(-);Tb927_10_v5.1:708,506..709,839(+)	*;*	N/A	N/A	GO:0003743;GO:0005515;GO:0005525	GTP binding;protein binding;translation initiation factor activity	GO:0006413	translational initiation	GO:0005737;GO:0005829	cytoplasm;cytosol	GO:0003743;GO:0005092;GO:0071074	eukaryotic initiation factor eIF2 binding;GDP-dissociation inhibitor activity;translation initiation factor activity	GO:0001731;GO:0001732;GO:0006413	formation of cytoplasmic translation initiation complex;formation of translation preinitiation complex;translational initiation	N/A;N/A	0	30	30	30	70.4	70.4	70.4	42.945	0	313.8	4581000000	255	0	0	0	22803000	29977000
		1.09132	3.23405		40S ribosomal protein S23, putative;40S ribosomal protein S23, putative	nucleolus GO:0005730 GO:0005737	nucleolus(strong), cytoplasm GO:0005730 GO:0005737	Tb927.10.1090:mRNA-p1;Tb927.10.1080:mRNA-p1	Tb927.10.1090:mRNA-p1;Tb927.10.1080:mRNA-p1	Tb927.10.1090;Tb927.10.1080	417	Tb927.10.1090:mRNA-p1 | transcript=Tb927.10.1090:mRNA | gene=Tb927.10.1090 | organism=Trypanosoma_brucei_brucei_TREU927 | gene_product=40S ribosomal protein S23, putative | transcript_product=40S ribosomal protein S23, putative | location=Tb927_10_v5.1:290	Tb927.10.1080:mRNA;Tb927.10.1090:mRNA	1;1	Tb927_10_v5.1:289,917..290,469(-);Tb927_10_v5.1:290,668..291,297(-)	*;*	GO:0005840;GO:0015935	ribosome;small ribosomal subunit	GO:0003735	structural constituent of ribosome	GO:0006412	translation	GO:0005730;GO:0005737;GO:0005840;GO:0022627	cytoplasm;cytosolic small ribosomal subunit;nucleolus;ribosome	GO:0003723;GO:0003735	RNA binding;structural constituent of ribosome	GO:0006412	translation	N/A;N/A	0	6	6	6	53.1	53.1	53.1	15.928	0	59.31	1331100000	50	0	0	21872000	61896000	67306000
	+	1.66914	3.23174		nascent polypeptide associated complex subunit, putative;nascent polypeptide associated complex subunit, putative	cytoplasm GO:0005737;cytoplasm(25%), cytoplasm(patchy, 75%), flagellar cytoplasm(25%), nuclear lumen(25%) GO:0005737		Tb927.9.8130:mRNA-p1;Tb927.9.8100:mRNA-p1	Tb927.9.8130:mRNA-p1;Tb927.9.8100:mRNA-p1	Tb927.9.8130;Tb927.9.8100	2980	Tb927.9.8130:mRNA-p1 | transcript=Tb927.9.8130:mRNA | gene=Tb927.9.8130 | organism=Trypanosoma_brucei_brucei_TREU927 | gene_product=nascent polypeptide associated complex subunit, putative | transcript_product=nascent polypeptide associated complex subunit	Tb927.9.8100:mRNA;Tb927.9.8130:mRNA	1;1	Tb927_09_v5.1:1,336,674..1,337,332(-);Tb927_09_v5.1:1,337,477..1,338,300(-)	*;*	GO:0005854	nascent polypeptide-associated complex	N/A	N/A	N/A	N/A	GO:0005737;GO:0005854	cytoplasm;nascent polypeptide-associated complex	GO:0003713;GO:0051082	transcription coactivator activity;unfolded protein binding	GO:0006412;GO:0006612;GO:0010608;GO:0051083	'de novo' cotranslational protein folding;posttranscriptional regulation of gene expression;protein targeting to membrane;translation	N/A;N/A	0	10	10	10	86.7	86.7	86.7	20.129	0	134.6	1015400000	79	0	0	0	32216000	17128000
	+	1.3941	3.22389		3-oxo-5-alpha-steroid 4-dehydrogenase, putative	cytoplasm(patchy) GO:0005737 GO:0005783	endoplasmic reticulum GO:0005737 GO:0005783	Tb927.3.1840:mRNA-p1	Tb927.3.1840:mRNA-p1	Tb927.3.1840	1666	Tb927.3.1840:mRNA-p1 | transcript=Tb927.3.1840:mRNA | gene=Tb927.3.1840 | organism=Trypanosoma_brucei_brucei_TREU927 | gene_product=3-oxo-5-alpha-steroid 4-dehydrogenase, putative | transcript_product=3-oxo-5-alpha-steroid 4-dehydrogenase, putative | locat	Tb927.3.1840:mRNA	1	Tb927_03_v5.1:477,766..479,137(-)	*	GO:0016021	integral component of membrane	GO:0016627	oxidoreductase activity, acting on the CH-CH group of donors	GO:0006629	lipid metabolic process	GO:0005737;GO:0005741;GO:0005743;GO:0005783;GO:0020015	cytoplasm;endoplasmic reticulum;glycosome;mitochondrial inner membrane;mitochondrial outer membrane	GO:0016491	oxidoreductase activity	GO:0019408;GO:0042761;GO:0070085	dolichol biosynthetic process;glycosylation;very long-chain fatty acid biosynthetic process	N/A	4	11	11	11	33.9	33.9	33.9	33.355	0	106.3	727510000	64	0	0	0	39415000	18432000
		1.26684	3.20186		ribosome assembly protein RRB1, putative		nucleolus, nucleus GO:0005730 GO:0005634	Tb927.11.3070:mRNA-p1	Tb927.11.3070:mRNA-p1	Tb927.11.3070	1250	Tb927.11.3070:mRNA-p1 | transcript=Tb927.11.3070:mRNA | gene=Tb927.11.3070 | organism=Trypanosoma_brucei_brucei_TREU927 | gene_product=ribosome assembly protein RRB1, putative | transcript_product=ribosome assembly protein RRB1, putative | location=Tb927_1	Tb927.11.3070:mRNA	1	Tb927_11_v5.1:879,933..881,741(-)	*	N/A	N/A	GO:0005515	protein binding	N/A	N/A	GO:0005634;GO:0005730	nucleolus;nucleus	N/A	N/A	GO:0042254	ribosome biogenesis	N/A	0	19	19	19	49.8	49.8	49.8	64.324	0	323.31	2017200000	154	0	0	0	20629000	30358000
	+	1.68387	3.18336		Posterior and Ventral Edge protein 1	cortical cytoskeleton(posterior), cortical cytoskeleton(middle, ventral) GO:0030863 GO:0120119	cortical cytoskeleton(posterior, 75%), flagellum attachment zone(75%) GO:0030863 GO:0120119	Tb927.8.2030:mRNA-p1	Tb927.8.2030:mRNA-p1	Tb927.8.2030	2528	Tb927.8.2030:mRNA-p1 | transcript=Tb927.8.2030:mRNA | gene=Tb927.8.2030 | organism=Trypanosoma_brucei_brucei_TREU927 | gene_product=Posterior and Ventral Edge protein 1 | transcript_product=Posterior and Ventral Edge protein 1 | location=Tb927_08_v5.1:6388	Tb927.8.2030:mRNA	1	Tb927_08_v5.1:638,651..640,119(+)	*	N/A	N/A	N/A	N/A	N/A	N/A	GO:0030863;GO:0120119	cortical cytoskeleton;flagellum attachment zone	N/A	N/A	GO:0000902	cell morphogenesis	N/A	0	26	26	26	52.3	52.3	52.3	48.238	0	323.31	2550100000	183	0	0	0	22482000	31694000
		1.05108	3.17233		40S ribosomal protein S13, putative;40S ribosomal protein S13, putative		cytoplasm(patchy), nucleolus(50%) GO:0005737 GO:0005730	Tb927.2.5910:mRNA-p1;Tb927.10.15120:mRNA-p1	Tb927.2.5910:mRNA-p1;Tb927.10.15120:mRNA-p1	Tb927.2.5910;Tb927.10.15120	572	Tb927.2.5910:mRNA-p1 | transcript=Tb927.2.5910:mRNA | gene=Tb927.2.5910 | organism=Trypanosoma_brucei_brucei_TREU927 | gene_product=40S ribosomal protein S13, putative | transcript_product=40S ribosomal protein S13, putative | location=Tb927_02_v5.1:107704	Tb927.10.15120:mRNA;Tb927.2.5910:mRNA	1;1	Tb927_10_v5.1:3,691,777..3,692,361(+);Tb927_02_v5.1:1,077,030..1,077,599(+)	*;*	GO:0005840	ribosome	GO:0003735	structural constituent of ribosome	GO:0006412	translation	GO:0005730;GO:0005737;GO:0022627;GO:0035869	ciliary transition zone;cytoplasm;cytosolic small ribosomal subunit;nucleolus	GO:0003735;GO:0070181	small ribosomal subunit rRNA binding;structural constituent of ribosome	GO:0006412	translation	N/A;N/A	0	6	6	6	38.4	38.4	38.4	17.309	0	37.349	1544800000	48	0	33289000	0	105300000	64048000
	+	1.67367	3.16744		t- complex protein 1 (eta subunit), putative	cytoplasm(strong, 25%), cytoplasm(weak, 75%) GO:0005737	cytoplasm(patchy) GO:0005737	Tb927.9.11270:mRNA-p1	Tb927.9.11270:mRNA-p1	Tb927.9.11270	2765	Tb927.9.11270:mRNA-p1 | transcript=Tb927.9.11270:mRNA | gene=Tb927.9.11270 | organism=Trypanosoma_brucei_brucei_TREU927 | gene_product=t- complex protein 1 (eta subunit), putative | transcript_product=t- complex protein 1 (eta subunit), putative | location	Tb927.9.11270:mRNA	1	Tb927_09_v5.1:1,779,854..1,781,863(+)	*	N/A	N/A	GO:0005524;GO:0051082	ATP binding;unfolded protein binding	GO:0006457	protein folding	GO:0005737;GO:0005832	chaperonin-containing T-complex;cytoplasm	GO:0051082	unfolded protein binding	GO:0006457;GO:0051726	protein folding;regulation of cell cycle	N/A	0	40	40	40	78.7	78.7	78.7	61.471	0	323.31	3192100000	233	0	0	0	34634000	17281000
	+	1.89477	3.167		eukaryotic release factor 3, putative	cytoplasm GO:0005737 GO:0097014	cytoplasm(patchy), flagellar cytoplasm GO:0005737 GO:0097014	Tb927.11.6160:mRNA-p1	Tb927.11.6160:mRNA-p1	Tb927.11.6160	1381	Tb927.11.6160:mRNA-p1 | transcript=Tb927.11.6160:mRNA | gene=Tb927.11.6160 | organism=Trypanosoma_brucei_brucei_TREU927 | gene_product=eukaryotic release factor 3, putative | transcript_product=eukaryotic release factor 3, putative | location=Tb927_11_v5.1	Tb927.11.6160:mRNA	1	Tb927_11_v5.1:1,734,176..1,736,731(-)	*	GO:0005829	cytosol	GO:0003924;GO:0005525	GTP binding;GTPase activity	N/A	N/A	GO:0005737;GO:0018444;GO:0097014	ciliary plasm;cytoplasm;translation release factor complex	GO:0003729;GO:0003746;GO:0003747;GO:0003924;GO:0005525	GTP binding;GTPase activity;mRNA binding;translation elongation factor activity;translation release factor activity	GO:0002184;GO:0006412;GO:0006414;GO:0010608	cytoplasmic translational termination;posttranscriptional regulation of gene expression;translation;translational elongation	N/A	0	28	28	28	44.7	44.7	44.7	76.914	0	97.241	641360000	94	0	0	0	32601000	20562000
	+	1.84644	3.16661	NPAPL (=ncPAP1)	NPAPL		endocytic(points), nucleoplasm(points) GO:0030133 GO:0005654	Tb927.8.1090:mRNA-p1	Tb927.8.1090:mRNA-p1	Tb927.8.1090	2493	Tb927.8.1090:mRNA-p1 | transcript=Tb927.8.1090:mRNA | gene=Tb927.8.1090 | organism=Trypanosoma_brucei_brucei_TREU927 | gene_product=NPAPL | transcript_product=NPAPL | location=Tb927_08_v5.1:347671-349911(-) | protein_length=746 | sequence_SO=chromosome | S	Tb927.8.1090:mRNA	1	Tb927_08_v5.1:347,671..350,166(-)	*	N/A	N/A	GO:0050265	RNA uridylyltransferase activity	N/A	N/A	GO:0005634;GO:0005654;GO:0005730;GO:0030133;GO:0031499	nucleolus;nucleoplasm;nucleus;TRAMP complex;transport vesicle	GO:0003676;GO:0004652;GO:0016779	nucleic acid binding;nucleotidyltransferase activity;polynucleotide adenylyltransferase activity	GO:0071044;GO:0071050	histone mRNA catabolic process;sno(s)RNA polyadenylation	N/A	0	34	34	34	60.9	60.9	60.9	81.678	0	323.31	1319900000	174	0	0	0	15242000	22494000
		1.2233	3.15725		mitogen-activated protein kinase kinase 4, putative	nucleus, endocytic GO:0005634 GO:0030133 GO:0005737 GO:0097014	cytoplasm, flagellar cytoplasm GO:0005634 GO:0030133 GO:0005737 GO:0097014	Tb927.8.5950:mRNA-p1	Tb927.8.5950:mRNA-p1	Tb927.8.5950	2655	Tb927.8.5950:mRNA-p1 | transcript=Tb927.8.5950:mRNA | gene=Tb927.8.5950 | organism=Trypanosoma_brucei_brucei_TREU927 | gene_product=mitogen-activated protein kinase kinase 4, putative | transcript_product=mitogen-activated protein kinase kinase 4, putative	Tb927.8.5950:mRNA	1	Tb927_08_v5.1:1,745,439..1,746,529(+)	*	N/A	N/A	GO:0004672;GO:0005524	ATP binding;protein kinase activity	GO:0006468	protein phosphorylation	GO:0005634;GO:0005737;GO:0030133;GO:0097014	ciliary plasm;cytoplasm;nucleus;transport vesicle	GO:0004672;GO:0005524	ATP binding;protein kinase activity	GO:0006468;GO:0042493	protein phosphorylation;response to drug	N/A	0	20	20	20	67.2	67.2	67.2	38.694	0	166.38	1936100000	143	0	0	0	20064000	28956000
	+	1.39787	3.15048		ribosomal protein L15, putative			Tb927.9.15190:mRNA-p1	Tb927.9.15190:mRNA-p1	Tb927.9.15190	2846	Tb927.9.15190:mRNA-p1 | transcript=Tb927.9.15190:mRNA | gene=Tb927.9.15190 | organism=Trypanosoma_brucei_brucei_TREU927 | gene_product=ribosomal protein L15, putative | transcript_product=ribosomal protein L15, putative | location=Tb927_09_v5.1:2361569-236	Tb927.9.15190:mRNA	1	Tb927_09_v5.1:2,361,556..2,362,285(+)	*	GO:0005840	ribosome	GO:0003735	structural constituent of ribosome	GO:0006412	translation	GO:0005840	ribosome	GO:0003735	structural constituent of ribosome	GO:0006412	translation	N/A	0	7	7	2	26	26	6.9	24.401	0	26.13	1457400000	58	0	10992000	0	52178000	49635000
	+	3.59043	3.14964		arginine kinase		flagellar cytoplasm(strong) GO:0097014	Tb927.9.6210:mRNA-p1	Tb927.9.6210:mRNA-p1	Tb927.9.6210	2945	Tb927.9.6210:mRNA-p1 | transcript=Tb927.9.6210:mRNA | gene=Tb927.9.6210 | organism=Trypanosoma_brucei_brucei_TREU927 | gene_product=arginine kinase | transcript_product=arginine kinase | location=Tb927_09_v5.1:1027075-1028289(+) | protein_length=404 | sequ	Tb927.9.6210:mRNA	1	Tb927_09_v5.1:1,026,937..1,028,446(+)	*	N/A	N/A	GO:0003824;GO:0004111;GO:0005524;GO:0016301;GO:0016772	ATP binding;catalytic activity;creatine kinase activity;kinase activity;transferase activity, transferring phosphorus-containing groups	GO:0046314	phosphocreatine biosynthetic process	GO:0005929;GO:0020015;GO:0060170;GO:0097014	ciliary membrane;ciliary plasm;cilium;glycosome	GO:0004054;GO:0005524;GO:0016301;GO:0016772	arginine kinase activity;ATP binding;kinase activity;transferase activity, transferring phosphorus-containing groups	N/A	N/A	N/A	0	20	20	1	52.5	52.5	7.7	44.716	0	151.46	1130700000	90	0	3317800	0	31657000	24785000
		1.07973	3.14776		SEP domain containing protein, putative	cytoplasm(weak), flagellar cytoplasm(weak), nuclear lumen(weak) GO:0005654 GO:0005737 GO:0097014	nucleoplasm(strong), cytoplasm, flagellar cytoplasm GO:0005654 GO:0005737 GO:0097014	Tb927.7.2260:mRNA-p1	Tb927.7.2260:mRNA-p1	Tb927.7.2260	2299	Tb927.7.2260:mRNA-p1 | transcript=Tb927.7.2260:mRNA | gene=Tb927.7.2260 | organism=Trypanosoma_brucei_brucei_TREU927 | gene_product=SEP domain containing protein, putative | transcript_product=SEP domain containing protein, putative | location=Tb927_07_v5.	Tb927.7.2260:mRNA	1	Tb927_07_v5.1:584,245..585,581(-)	*	N/A	N/A	N/A	N/A	N/A	N/A	GO:0005634;GO:0005654;GO:0005737;GO:0005829;GO:0097014	ciliary plasm;cytoplasm;cytosol;nucleoplasm;nucleus	GO:0043130	ubiquitin binding	GO:0000045;GO:0007030;GO:0031468;GO:0043161;GO:0061025	autophagosome assembly;Golgi organization;membrane fusion;nuclear membrane reassembly;proteasome-mediated ubiquitin-dependent protein catabolic process	N/A	0	9	9	9	43	43	43	30.059	0	242.01	965780000	87	0	0	0	12348000	15248000
	+	1.42874	3.14677		conserved protein;META domain containing protein, putative;conserved protein;conserved protein	cytoplasm, flagellar cytoplasm, nuclear lumen GO:0005737 GO:0097014 GO:0031981;cytoplasm, flagellar cytoplasm, nuclear lumen GO:0005737 GO:0097014 GO:0031981	cytoplasm, flagellar membrane(distal, end), flagellar cytoplasm, nuclear lumen GO:0005737 GO:0060170 GO:0097014 GO:0031981	Tb927.5.2260:mRNA-p1;Tb927.5.2230:mRNA-p1;Tb927.5.2200:mRNA-p1;Tb927.5.2170:mRNA-p1	Tb927.5.2260:mRNA-p1;Tb927.5.2230:mRNA-p1;Tb927.5.2200:mRNA-p1;Tb927.5.2170:mRNA-p1	Tb927.5.2260;Tb927.5.2230;Tb927.5.2200;Tb927.5.2170	2027	Tb927.5.2260:mRNA-p1 | transcript=Tb927.5.2260:mRNA | gene=Tb927.5.2260 | organism=Trypanosoma_brucei_brucei_TREU927 | gene_product=conserved protein | transcript_product=conserved protein | location=Tb927_05_v5.1:761975-762325(+) | protein_length=116 | se	Tb927.5.2170:mRNA;Tb927.5.2200:mRNA;Tb927.5.2230:mRNA;Tb927.5.2260:mRNA	1;1;1;1	Tb927_05_v5.1:749,382..750,025(+);Tb927_05_v5.1:753,564..754,207(+);Tb927_05_v5.1:757,746..758,389(+);Tb927_05_v5.1:761,928..762,699(+)	*;*;*;*	N/A	N/A	N/A	N/A	N/A	N/A	GO:0005737;GO:0031981;GO:0060170;GO:0097014;N/A	ciliary membrane;ciliary plasm;cytoplasm;N/A;nuclear lumen	N/A	N/A	N/A	N/A	N/A;N/A;N/A;N/A	0	6	6	2	58.6	58.6	20.7	12.354	0	89.956	935170000	51	0	0	0	30070000	24394000
	+	2.54593	3.14635		cytosolic nonspecific dipeptidase, putative	cytoplasm, flagellar cytoplasm(weak) GO:0005737 GO:0097014	cytoplasm(75%), flagellar cytoplasm(75%) GO:0005737 GO:0097014	Tb927.10.12260:mRNA-p1	Tb927.10.12260:mRNA-p1	Tb927.10.12260	461	Tb927.10.12260:mRNA-p1 | transcript=Tb927.10.12260:mRNA | gene=Tb927.10.12260 | organism=Trypanosoma_brucei_brucei_TREU927 | gene_product=cytosolic nonspecific dipeptidase, putative | transcript_product=cytosolic nonspecific dipeptidase, putative | locatio	Tb927.10.12260:mRNA	1	Tb927_10_v5.1:2,980,232..2,982,213(+)	*	N/A	N/A	GO:0016787	hydrolase activity	N/A	N/A	GO:0005737;GO:0097014	ciliary plasm;cytoplasm	GO:0008233;GO:0008237	metallopeptidase activity;peptidase activity	GO:0006508	proteolysis	N/A	0	17	17	16	55.8	55.8	54.1	51.578	0	226.73	874760000	109	0	0	0	19616000	21605000
	+	1.49728	3.14292		DHH1	cytoplasm(points, strong), cytoplasm GO:0005737		Tb927.10.3990:mRNA-p1	Tb927.10.3990:mRNA-p1	Tb927.10.3990	698	Tb927.10.3990:mRNA-p1 | transcript=Tb927.10.3990:mRNA | gene=Tb927.10.3990 | organism=Trypanosoma_brucei_brucei_TREU927 | gene_product=DHH1 | transcript_product=DHH1 | location=Tb927_10_v5.1:1056282-1057502(-) | protein_length=406 | sequence_SO=chromosome	Tb927.10.3990:mRNA	1	Tb927_10_v5.1:1,055,281..1,057,781(-)	*	N/A	N/A	GO:0003676;GO:0004386;GO:0005524	ATP binding;helicase activity;nucleic acid binding	N/A	N/A	GO:0000932;GO:0005737;GO:0010494	cytoplasm;cytoplasmic stress granule;P-body	GO:0003729;GO:0004386;GO:0005524	ATP binding;helicase activity;mRNA binding	GO:0006139;GO:0033962;GO:0034063	nucleobase-containing compound metabolic process;P-body assembly;stress granule assembly	N/A	0	24	24	24	67.7	67.7	67.7	46.468	0	105.99	1171000000	124	0	0	0	30132000	16947000
		1.12593	3.12587		40S ribosomal protein S33, putative;40S ribosomal protein S33, putative	cytoplasm GO:0005737	cytoplasm GO:0005737	Tb927.7.240:mRNA-p1;Tb927.7.230:mRNA-p1	Tb927.7.240:mRNA-p1;Tb927.7.230:mRNA-p1	Tb927.7.240;Tb927.7.230	2300	Tb927.7.240:mRNA-p1 | transcript=Tb927.7.240:mRNA | gene=Tb927.7.240 | organism=Trypanosoma_brucei_brucei_TREU927 | gene_product=40S ribosomal protein S33, putative | transcript_product=40S ribosomal protein S33, putative | location=Tb927_07_v5.1:43919-442	Tb927.7.230:mRNA;Tb927.7.240:mRNA	1;1	Tb927_07_v5.1:43,368..43,799(+);Tb927_07_v5.1:43,902..44,290(+)	*;*	GO:0005840	ribosome	GO:0003735	structural constituent of ribosome	GO:0006412	translation	GO:0005737;GO:0022627	cytoplasm;cytosolic small ribosomal subunit	GO:0003735	structural constituent of ribosome	GO:0000028;GO:0006412;GO:0030490	maturation of SSU-rRNA;ribosomal small subunit assembly;translation	N/A;N/A	0	5	5	5	51.5	51.5	51.5	11.17	0	82.172	355230000	28	0	0	0	32937000	14017000
		0.883229	3.12491		hypothetical protein, conserved		nucleolus GO:0005730	Tb927.9.7670:mRNA-p1	Tb927.9.7670:mRNA-p1	Tb927.9.7670	2969	Tb927.9.7670:mRNA-p1 | transcript=Tb927.9.7670:mRNA | gene=Tb927.9.7670 | organism=Trypanosoma_brucei_brucei_TREU927 | gene_product=hypothetical protein, conserved | transcript_product=hypothetical protein, conserved | location=Tb927_09_v5.1:1251064-125177	Tb927.9.7670:mRNA	1	Tb927_09_v5.1:1,251,064..1,251,807(-)	*	N/A	N/A	N/A	N/A	N/A	N/A	GO:0005634;GO:0005730	nucleolus;nucleus	N/A	N/A	N/A	N/A	N/A	0	14	14	14	71.5	71.5	71.5	26.419	0	303.66	4274100000	154	0	0	26335000	64282000	78364000
		1.15299	3.12454		14-3-3 protein 2	flagellar pocket(ring), cytoplasm(points), flagellum GO:0020016 GO:0005737 GO:0005929 GO:0097014 GO:0097542	flagellar pocket(ring), cytoplasm(patchy), flagellar cytoplasm, flagellar tip(strong) GO:0020016 GO:0005737 GO:0005929 GO:0097014 GO:0097542	Tb927.11.6870:mRNA-p1	Tb927.11.6870:mRNA-p1	Tb927.11.6870	1417	Tb927.11.6870:mRNA-p1 | transcript=Tb927.11.6870:mRNA | gene=Tb927.11.6870 | organism=Trypanosoma_brucei_brucei_TREU927 | gene_product=14-3-3 protein 2 | transcript_product=14-3-3 protein 2 | location=Tb927_11_v5.1:1935818-1936576(-) | protein_length=252 |	Tb927.11.6870:mRNA	1	Tb927_11_v5.1:1,934,227..1,936,899(-)	*	N/A	N/A	N/A	N/A	N/A	N/A	GO:0005634;GO:0005737;GO:0005929;GO:0016281;GO:0020016;GO:0097014;GO:0097542	ciliary plasm;ciliary pocket;ciliary tip;cilium;cytoplasm;eukaryotic translation initiation factor 4F complex;nucleus	GO:0005515;GO:0045309	protein binding;protein phosphorylated amino acid binding	GO:0000077;GO:0006897;GO:0007088;GO:0010608;GO:1902412	DNA damage checkpoint signaling;endocytosis;posttranscriptional regulation of gene expression;regulation of mitotic cytokinesis;regulation of mitotic nuclear division	N/A	0	14	14	14	61.5	61.5	61.5	29.196	0	111.63	586150000	65	0	0	0	30356000	12932000
	+	1.37601	3.11611		hypothetical protein, conserved	nucleoplasm, cytoplasm(points) GO:0005654 GO:0005737	nucleoplasm GO:0005654 GO:0005737	Tb927.4.3540:mRNA-p1	Tb927.4.3540:mRNA-p1	Tb927.4.3540	1899	Tb927.4.3540:mRNA-p1 | transcript=Tb927.4.3540:mRNA | gene=Tb927.4.3540 | organism=Trypanosoma_brucei_brucei_TREU927 | gene_product=hypothetical protein, conserved | transcript_product=hypothetical protein, conserved | location=Tb927_04_v5.1:910085-911224(	Tb927.4.3540:mRNA	1	Tb927_04_v5.1:909,780..911,451(-)	*	N/A	N/A	N/A	N/A	N/A	N/A	GO:0005634;GO:0005654;GO:0005737	cytoplasm;nucleoplasm;nucleus	N/A	N/A	N/A	N/A	N/A	0	15	15	15	62	62	62	41.174	0	255.14	739790000	79	0	0	0	14075000	21520000
	+	2.29803	3.10546		N-myristoyl transferase, putative;N-myristoyltransferase		cytoplasm(patchy) GO:0005737	Tb927.10.14240:mRNA-p1;Tb11.v5.0859.1-p1	Tb927.10.14240:mRNA-p1;Tb11.v5.0859.1-p1	Tb927.10.14240;Tb11.v5.0859	531	Tb927.10.14240:mRNA-p1 | transcript=Tb927.10.14240:mRNA | gene=Tb927.10.14240 | organism=Trypanosoma_brucei_brucei_TREU927 | gene_product=N-myristoyltransferase | transcript_product=N-myristoyltransferase | location=Tb927_10_v5.1:3457704-3459044(-) | prote	Tb11.v5.0859.1;Tb927.10.14240:mRNA	1;1	Tb927_11_bin_v5.1:4,479,070..4,480,534(-);Tb927_10_v5.1:3,456,725..3,459,191(-)	*;*	N/A	N/A	GO:0004379	glycylpeptide N-tetradecanoyltransferase activity	GO:0006499	N-terminal protein myristoylation	GO:0005737;N/A	cytoplasm;N/A	GO:0004379;GO:0019107;N/A	glycylpeptide N-tetradecanoyltransferase activity;myristoyltransferase activity;N/A	GO:0018008;N/A	N/A;N-terminal peptidyl-glycine N-myristoylation	N/A;N/A	0	18	18	18	49.8	49.8	49.8	50.528	0	207.41	3962900000	147	0	0	0	21891000	26573000
		0.958778	3.10217		retrotransposon hot spot protein 1 (RHS1), putative			Tb927.2.100:mRNA-p1	Tb927.2.100:mRNA-p1	Tb927.2.100	1531	Tb927.2.100:mRNA-p1 | transcript=Tb927.2.100:mRNA | gene=Tb927.2.100 | organism=Trypanosoma_brucei_brucei_TREU927 | gene_product=retrotransposon hot spot protein 1 (RHS1), putative | transcript_product=retrotransposon hot spot protein 1 (RHS1), putative |	Tb927.2.100:mRNA	1	Tb927_02_v5.1:1,683..4,236(-)	*	N/A	N/A	N/A	N/A	N/A	N/A	GO:0005634	nucleus	N/A	N/A	N/A	N/A	N/A	0	32	26	18	45.6	38	27.4	94.932	0	110.1	482420000	70	0	0	0	27553000	13084000
		0.913018	3.10015		40S ribosomal protein S3, putative;40S ribosomal protein S3, putative	cytoplasm(points) GO:0005737;cytoplasm(patchy) GO:0005737 GO:0005739 GO:0020023	cytoplasm(patchy) GO:0005737;mitochondrion, kinetoplast(region, strong) GO:0005737 GO:0005739 GO:0020023	Tb927.9.6070:mRNA-p1;Tb927.10.11540:mRNA-p1	Tb927.9.6070:mRNA-p1;Tb927.10.11540:mRNA-p1	Tb927.9.6070;Tb927.10.11540	439	Tb927.9.6070:mRNA-p1 | transcript=Tb927.9.6070:mRNA | gene=Tb927.9.6070 | organism=Trypanosoma_brucei_brucei_TREU927 | gene_product=40S ribosomal protein S3, putative | transcript_product=40S ribosomal protein S3, putative | location=Tb927_09_v5.1:1008372-	Tb927.10.11540:mRNA;Tb927.9.6070:mRNA	1;1	Tb927_10_v5.1:2,812,348..2,813,211(+);Tb927_09_v5.1:1,008,346..1,009,269(+)	*;*	GO:0015935	small ribosomal subunit	GO:0003723;GO:0003735	RNA binding;structural constituent of ribosome	GO:0006412	translation	GO:0005634;GO:0005737;GO:0005739;GO:0020023;GO:0022627	cytoplasm;cytosolic small ribosomal subunit;kinetoplast;mitochondrion;nucleus	GO:0003676;GO:0003729;GO:0003735	mRNA binding;nucleic acid binding;structural constituent of ribosome	GO:0006412;GO:0042254	ribosome biogenesis;translation	N/A;N/A	0	12	12	12	54.2	54.2	54.2	24.216	0	186.6	3121100000	131	0	24343000	12575000	85307000	59149000
	+	1.43689	3.09473		hypothetical protein, conserved	nucleolus(strong), nucleoplasm GO:0005730 GO:0005654 GO:0031981	nuclear lumen GO:0005730 GO:0005654 GO:0031981	Tb927.11.5200:mRNA-p1	Tb927.11.5200:mRNA-p1	Tb927.11.5200	1340	Tb927.11.5200:mRNA-p1 | transcript=Tb927.11.5200:mRNA | gene=Tb927.11.5200 | organism=Trypanosoma_brucei_brucei_TREU927 | gene_product=hypothetical protein, conserved | transcript_product=hypothetical protein, conserved | location=Tb927_11_v5.1:1484905-148	Tb927.11.5200:mRNA	1	Tb927_11_v5.1:1,484,736..1,485,681(+)	*	N/A	N/A	N/A	N/A	N/A	N/A	GO:0005634;GO:0005654;GO:0005730;GO:0031981	nuclear lumen;nucleolus;nucleoplasm;nucleus	N/A	N/A	N/A	N/A	N/A	0	8	8	8	24.9	24.9	24.9	21.843	0	84.215	579790000	41	0	0	0	14695000	24678000
	+	1.36923	3.08948		ubiquitin-conjugating enzyme E2, putative		nucleoplasm(strong), cytoplasm GO:0005654 GO:0005737	Tb927.2.2460:mRNA-p1	Tb927.2.2460:mRNA-p1	Tb927.2.2460	1556	Tb927.2.2460:mRNA-p1 | transcript=Tb927.2.2460:mRNA | gene=Tb927.2.2460 | organism=Trypanosoma_brucei_brucei_TREU927 | gene_product=ubiquitin-conjugating enzyme E2, putative | transcript_product=ubiquitin-conjugating enzyme E2, putative | location=Tb927_02	Tb927.2.2460:mRNA	1	Tb927_02_v5.1:484,516..487,095(-)	*	N/A	N/A	GO:0005524;GO:0019789	ATP binding;SUMO transferase activity	N/A	N/A	GO:0005634;GO:0005654;GO:0005737;GO:0031510	cytoplasm;nucleoplasm;nucleus;SUMO activating enzyme complex	GO:0004842;GO:0005515;GO:0019789;GO:0061656	protein binding;SUMO conjugating enzyme activity;SUMO transferase activity;ubiquitin-protein transferase activity	GO:0006464;GO:0016925	cellular protein modification process;protein sumoylation	N/A	0	6	6	6	38.9	38.9	38.9	22.569	0	22.138	493060000	36	0	0	0	13006000	15396000
		1.28895	3.08895		Snf7, putative	cytoplasm, endocytic(25%), flagellar cytoplasm, nuclear lumen GO:0005737 GO:0097014 GO:0031981 GO:0030133	endocytic GO:0005737 GO:0097014 GO:0031981 GO:0030133	Tb927.11.2110:mRNA-p1	Tb927.11.2110:mRNA-p1	Tb927.11.2110	1196	Tb927.11.2110:mRNA-p1 | transcript=Tb927.11.2110:mRNA | gene=Tb927.11.2110 | organism=Trypanosoma_brucei_brucei_TREU927 | gene_product=Snf7, putative | transcript_product=Snf7, putative | location=Tb927_11_v5.1:601276-601920(+) | protein_length=214 | seque	Tb927.11.2110:mRNA	1	Tb927_11_v5.1:601,014..601,920(+)	*	N/A	N/A	N/A	N/A	GO:0007034	vacuolar transport	GO:0000815;GO:0005737;GO:0005771;GO:0030133;GO:0031981;GO:0097014	ciliary plasm;cytoplasm;ESCRT III complex;multivesicular body;nuclear lumen;transport vesicle	N/A	N/A	GO:0015031;GO:0032509;GO:0045324	endosome transport via multivesicular body sorting pathway;late endosome to vacuole transport;protein transport	N/A	0	14	14	14	66.8	66.8	66.8	24.813	0	100.58	1412300000	85	0	0	0	20255000	32799000
	+	1.67635	3.08892		hypothetical protein, conserved	cytoplasm(reticulated), endocytic GO:0005737 GO:0030133		Tb927.10.11510:mRNA-p1	Tb927.10.11510:mRNA-p1	Tb927.10.11510	437	Tb927.10.11510:mRNA-p1 | transcript=Tb927.10.11510:mRNA | gene=Tb927.10.11510 | organism=Trypanosoma_brucei_brucei_TREU927 | gene_product=hypothetical protein, conserved | transcript_product=hypothetical protein, conserved | location=Tb927_10_v5.1:2808068-	Tb927.10.11510:mRNA	1	Tb927_10_v5.1:2,807,584..2,810,430(+)	*	N/A	N/A	N/A	N/A	N/A	N/A	GO:0005634;GO:0005737;GO:0030133	cytoplasm;nucleus;transport vesicle	N/A	N/A	N/A	N/A	N/A	0	13	13	13	43.7	43.7	43.7	46.871	0	157.05	948650000	82	0	0	0	23161000	17800000
	+	1.96575	3.08621		Aquaglyceroporin 1	pellicular membrane GO:0120267 GO:0005737 GO:0097014 GO:0031981	cytoplasm, flagellar cytoplasm, nuclear lumen GO:0120267 GO:0005737 GO:0097014 GO:0031981	Tb927.6.1520:mRNA-p1	Tb927.6.1520:mRNA-p1	Tb927.6.1520	2125	Tb927.6.1520:mRNA-p1 | transcript=Tb927.6.1520:mRNA | gene=Tb927.6.1520 | organism=Trypanosoma_brucei_brucei_TREU927 | gene_product=Aquaglyceroporin 1 | transcript_product=Aquaglyceroporin 1 | location=Tb927_06_v5.1:532496-533461(-) | protein_length=321 |	Tb927.6.1520:mRNA	1	Tb927_06_v5.1:532,414..533,737(-)	*	GO:0016020;GO:0016021	integral component of membrane;membrane	GO:0015267	channel activity	GO:0055085	transmembrane transport	GO:0005737;GO:0005886;GO:0031981;GO:0097014;GO:0120267	ciliary plasm;cytoplasm;nuclear lumen;pellicular membrane;plasma membrane	GO:0015250;GO:0015254;GO:0042910	glycerol channel activity;water channel activity;xenobiotic transmembrane transporter activity	GO:0006855;GO:0006971;GO:0015793;GO:0042493;GO:0043575	detection of osmotic stimulus;glycerol transport;hypotonic response;response to drug;xenobiotic transmembrane transport	N/A	6	5	5	5	23.4	23.4	23.4	35.066	0	140.09	546390000	35	0	0	0	25444000	28081000
	+	2.311	3.08388		fructose-bisphosphate aldolase, glycosomal, putative;fructose-bisphosphate aldolase, glycosomal	glycosome(75%) GO:0020015	glycosome GO:0020015	Tb927.10.5620:mRNA-p1;Tb11.v5.0531.1-p1	Tb927.10.5620:mRNA-p1;Tb11.v5.0531.1-p1	Tb927.10.5620;Tb11.v5.0531	273	Tb927.10.5620:mRNA-p1 | transcript=Tb927.10.5620:mRNA | gene=Tb927.10.5620 | organism=Trypanosoma_brucei_brucei_TREU927 | gene_product=fructose-bisphosphate aldolase, glycosomal | transcript_product=fructose-bisphosphate aldolase, glycosomal | location=Tb9	Tb11.v5.0531.1;Tb927.10.5620:mRNA	1;1	Tb927_11_bin_v5.1:2,278,836..2,280,474(+);Tb927_10_v5.1:1,404,187..1,405,825(+)	*;*	N/A	N/A	GO:0003824;GO:0004332	catalytic activity;fructose-bisphosphate aldolase activity	GO:0006096	glycolytic process	GO:0005829;GO:0020015	cytosol;glycosome	GO:0004332	fructose-bisphosphate aldolase activity	GO:0006096;GO:0030388	fructose 1,6-bisphosphate metabolic process;glycolytic process	N/A;N/A	0	26	26	26	73.4	73.4	73.4	41.071	0	263.43	1957300000	126	0	5228000	7389000	51824000	37826000
	+	1.4005	3.08372		major vault protein, putative;major vault protein, putative;major vault protein, putative	cytoplasm(patchy) GO:0005737		Tb05.5K5.110:mRNA-p1;Tb927.5.4460:mRNA-p1;Tb11.v5.0866.1-p1	Tb05.5K5.110:mRNA-p1;Tb927.5.4460:mRNA-p1;Tb11.v5.0866.1-p1	Tb05.5K5.110;Tb927.5.4460;Tb11.v5.0866	140	Tb05.5K5.110:mRNA-p1 | transcript=Tb05.5K5.110:mRNA | gene=Tb05.5K5.110 | organism=Trypanosoma_brucei_brucei_TREU927 | gene_product=major vault protein, putative | transcript_product=major vault protein, putative | location=5K5_v5.1:18945-21461(-) | protei	Tb05.5K5.110:mRNA;Tb11.v5.0866.1;Tb927.5.4460:mRNA	1;1;1	5K5_v5.1:18,623..22,146(-);Tb927_11_bin_v5.1:4,524,831..4,526,390(-);Tb927_05_v5.1:1,373,484..1,377,009(-)	*;*;*	N/A	N/A	N/A	N/A	N/A	N/A	GO:0005634;GO:0005737;N/A	cytoplasm;N/A;nucleus	N/A	N/A	N/A	N/A	N/A;N/A;N/A	0	38	38	38	56.9	56.9	56.9	94.06	0	248.81	838550000	134	0	0	0	18844000	29548000
		1.21816	3.07533		protein phosphatase 2C, putative	cytoplasm(75%), cytoplasm(reticulated, weak, 25%), flagellar cytoplasm(75%), nuclear lumen(75%) GO:0005737 GO:0097014 GO:0031981	cytoplasm, flagellar cytoplasm, nuclear lumen GO:0005737 GO:0097014 GO:0031981	Tb927.6.1800:mRNA-p1	Tb927.6.1800:mRNA-p1	Tb927.6.1800	2133	Tb927.6.1800:mRNA-p1 | transcript=Tb927.6.1800:mRNA | gene=Tb927.6.1800 | organism=Trypanosoma_brucei_brucei_TREU927 | gene_product=protein phosphatase 2C, putative | transcript_product=protein phosphatase 2C, putative | location=Tb927_06_v5.1:602262-60341	Tb927.6.1800:mRNA	1	Tb927_06_v5.1:602,262..603,511(-)	*	N/A	N/A	GO:0016791;GO:0106306;GO:0106307	phosphatase activity;protein serine phosphatase activity;protein threonine phosphatase activity	N/A	N/A	GO:0005737;GO:0020015;GO:0031981;GO:0097014	ciliary plasm;cytoplasm;glycosome;nuclear lumen	GO:0016791	phosphatase activity	GO:0016311	dephosphorylation	N/A	0	17	17	17	54.2	54.2	54.2	41.135	0	150.51	1455700000	118	0	0	0	12027000	20760000
	+	1.62683	3.07509		hypothetical protein, conserved	nuclear lumen GO:0031981	nuclear lumen GO:0031981	Tb927.9.8520:mRNA-p1	Tb927.9.8520:mRNA-p1	Tb927.9.8520	2989	Tb927.9.8520:mRNA-p1 | transcript=Tb927.9.8520:mRNA | gene=Tb927.9.8520 | organism=Trypanosoma_brucei_brucei_TREU927 | gene_product=hypothetical protein, conserved | transcript_product=hypothetical protein, conserved | location=Tb927_09_v5.1:1381389-138223	Tb927.9.8520:mRNA	1	Tb927_09_v5.1:1,380,967..1,382,279(-)	*	N/A	N/A	N/A	N/A	N/A	N/A	GO:0031981	nuclear lumen	N/A	N/A	N/A	N/A	N/A	0	12	12	12	36.8	36.8	36.8	32.198	0	323.31	989480000	76	0	0	0	14602000	19580000
	+	1.40853	3.07395		dynein light chain LC8, putative;dynein light chain LC8, putative;dynein light chain LC8, putative	axoneme, flagella connector, basal body, pro-basal body, cell tip(anterior), nucleus(patchy) GO:0005930 GO:0120118 GO:0036064 GO:0120280 GO:0051286 GO:0005634 GO:0005737	axoneme, flagella connector, basal body, pro-basal body, cell tip(anterior), nucleus(patchy), cytoplasm GO:0005930 GO:0120118 GO:0036064 GO:0120280 GO:0051286 GO:0005634 GO:0005737	Tb927.11.715:mRNA-p1;Tb927.11.18680:mRNA-p1;Tb11.0845:mRNA-p1	Tb927.11.715:mRNA-p1;Tb927.11.18680:mRNA-p1;Tb11.0845:mRNA-p1	Tb927.11.715;Tb927.11.18680;Tb11.0845	173	Tb927.11.715:mRNA-p1 | transcript=Tb927.11.715:mRNA | gene=Tb927.11.715 | organism=Trypanosoma_brucei_brucei_TREU927 | gene_product=dynein light chain LC8, putative | transcript_product=dynein light chain LC8, putative | location=Tb927_11_v5.1:173337-17360	Tb11.0845:mRNA;Tb927.11.18680:mRNA;Tb927.11.715:mRNA	1;1;1	tryp_XI-147f01.q1ca:2,731..3,890(+);Tb927_11_Homologues_1_v5.1:143..1,264(-);Tb927_11_v5.1:172,500..173,659(-)	*;*;*	GO:0005874;GO:0005875;GO:0030286	dynein complex;microtubule;microtubule associated complex	N/A	N/A	GO:0007017	microtubule-based process	GO:0005634;GO:0005737;GO:0005875;GO:0005930;GO:0030286;GO:0036064;GO:0051286;GO:0120118;GO:0120280	axoneme;cell tip;ciliary basal body;ciliary pro-basal body;cytoplasm;dynein complex;flagella connector;microtubule associated complex;nucleus	GO:0003777;GO:0045505;GO:0051959	dynein intermediate chain binding;dynein light intermediate chain binding;microtubule motor activity	GO:0007017;GO:2000582	microtubule-based process;obsolete positive regulation of microtubule motor activity, plus-end-directed	N/A;N/A;N/A	0	4	4	4	50	50	50	10.429	0	50.971	211160000	10	0	0	0	37149000	11102000
	+	1.33838	3.06268		replication Factor A 28 kDa subunit, putative	nucleoplasm GO:0005654	nucleoplasm GO:0005654	Tb927.5.1700:mRNA-p1	Tb927.5.1700:mRNA-p1	Tb927.5.1700	2006	Tb927.5.1700:mRNA-p1 | transcript=Tb927.5.1700:mRNA | gene=Tb927.5.1700 | organism=Trypanosoma_brucei_brucei_TREU927 | gene_product=replication Factor A 28 kDa subunit, putative | transcript_product=replication Factor A 28 kDa subunit, putative | location=	Tb927.5.1700:mRNA	1	Tb927_05_v5.1:594,811..597,911(+)	*	GO:0005634	nucleus	GO:0003677	DNA binding	GO:0006260;GO:0006281;GO:0006310	DNA recombination;DNA repair;DNA replication	GO:0000781;GO:0005634;GO:0005654;GO:0005662;GO:0035861	chromosome, telomeric region;DNA replication factor A complex;nucleoplasm;nucleus;site of double-strand break	GO:0003697;GO:0042162	single-stranded DNA binding;telomeric DNA binding	GO:0000724;GO:0006260;GO:0006281;GO:0006289	DNA repair;DNA replication;double-strand break repair via homologous recombination;nucleotide-excision repair	N/A	0	13	13	12	62.4	62.4	59.6	27.593	0	229.19	915720000	84	0	0	0	13017000	18250000
		1.16262	3.06044		SET domain protein 28	cytoplasm GO:0005737		Tb927.9.10100:mRNA-p1	Tb927.9.10100:mRNA-p1	Tb927.9.10100	2737	Tb927.9.10100:mRNA-p1 | transcript=Tb927.9.10100:mRNA | gene=Tb927.9.10100 | organism=Trypanosoma_brucei_brucei_TREU927 | gene_product=SET domain protein 28 | transcript_product=SET domain protein 28 | location=Tb927_09_v5.1:1593215-1597564(-) | protein_le	Tb927.9.10100:mRNA	1	Tb927_09_v5.1:1,592,538..1,597,876(-)	*	N/A	N/A	GO:0005515;GO:0008168	methyltransferase activity;protein binding	GO:0032259	methylation	GO:0005737	cytoplasm	N/A	N/A	N/A	N/A	N/A	0	55	55	55	52.7	52.7	52.7	160.65	0	312.29	1593400000	212	0	0	0	32454000	8645300
	+	1.73341	3.05938		adenosine kinase, putative;adenosine kinase, putative	cytoplasm(25%) GO:0005737 GO:0097014 GO:0031981;flagellar cytoplasm, cytoplasm, nucleoplasm GO:0097014 GO:0005737 GO:0005654	cytoplasm, flagellar cytoplasm, nuclear lumen GO:0005737 GO:0097014 GO:0031981	Tb927.6.2360:mRNA-p1;Tb927.6.2300:mRNA-p1	Tb927.6.2360:mRNA-p1;Tb927.6.2300:mRNA-p1	Tb927.6.2360;Tb927.6.2300	2156	Tb927.6.2360:mRNA-p1 | transcript=Tb927.6.2360:mRNA | gene=Tb927.6.2360 | organism=Trypanosoma_brucei_brucei_TREU927 | gene_product=adenosine kinase, putative | transcript_product=adenosine kinase, putative | location=Tb927_06_v5.1:727282-728319(+) | prote	Tb927.6.2300:mRNA;Tb927.6.2360:mRNA	1;1	Tb927_06_v5.1:718,358..719,647(+);Tb927_06_v5.1:727,224..728,454(+)	*;*	N/A	N/A	GO:0000166;GO:0004001	adenosine kinase activity;nucleotide binding	GO:0006166;GO:0044209	AMP salvage;purine ribonucleoside salvage	GO:0005634;GO:0005654;GO:0005737;GO:0005829;GO:0020015;GO:0031981;GO:0097014	ciliary plasm;cytoplasm;cytosol;glycosome;nuclear lumen;nucleoplasm;nucleus	GO:0004001	adenosine kinase activity	GO:0009152	purine ribonucleotide biosynthetic process	N/A;N/A	0	17	17	17	62.6	62.6	62.6	37.958	0	98.348	1285200000	110	0	0	0	17992000	23728000
		0.931972	3.04824		40S ribosomal protein S15, putative;40S ribosomal protein S15, putative	cytoplasm(patchy) GO:0005737 GO:0005730	nucleolus, cytoplasm(patchy) GO:0005737 GO:0005730	Tb927.7.2370:mRNA-p1;Tb927.7.2340:mRNA-p1	Tb927.7.2370:mRNA-p1;Tb927.7.2340:mRNA-p1	Tb927.7.2370;Tb927.7.2340	2303	Tb927.7.2370:mRNA-p1 | transcript=Tb927.7.2370:mRNA | gene=Tb927.7.2370 | organism=Trypanosoma_brucei_brucei_TREU927 | gene_product=40S ribosomal protein S15, putative | transcript_product=40S ribosomal protein S15, putative | location=Tb927_07_v5.1:611294	Tb927.7.2340:mRNA;Tb927.7.2370:mRNA	1;1	Tb927_07_v5.1:603,979..604,624(-);Tb927_07_v5.1:611,224..611,771(-)	*;*	GO:0005840;GO:0015935	ribosome;small ribosomal subunit	GO:0003723;GO:0003735	RNA binding;structural constituent of ribosome	GO:0006412	translation	GO:0005730;GO:0005737;GO:0005840;GO:0022627	cytoplasm;cytosolic small ribosomal subunit;nucleolus;ribosome	GO:0003735;GO:0042301	phosphate ion binding;structural constituent of ribosome	GO:0000028;GO:0006412	ribosomal small subunit assembly;translation	N/A;N/A	0	6	6	6	54.6	54.6	54.6	17.474	0	91.116	1996900000	65	0	37603000	9498400	118300000	61389000
		1.31559	3.03765		inhibitor of serine peptidase (ISP), putative	paraflagellar rod(cell cycle dependent), cytoplasm(weak) GO:0097740	paraflagellar rod GO:0097740	Tb927.5.1880:mRNA-p1	Tb927.5.1880:mRNA-p1	Tb927.5.1880	2014	Tb927.5.1880:mRNA-p1 | transcript=Tb927.5.1880:mRNA | gene=Tb927.5.1880 | organism=Trypanosoma_brucei_brucei_TREU927 | gene_product=inhibitor of serine peptidase (ISP), putative | transcript_product=inhibitor of serine peptidase (ISP), putative | location=	Tb927.5.1880:mRNA	1	Tb927_05_v5.1:640,469..641,400(+)	*	N/A	N/A	GO:0004867	serine-type endopeptidase inhibitor activity	N/A	N/A	GO:0097740	paraflagellar rod	N/A	N/A	GO:0042784;GO:0052190	evasion of host immune response via regulation of host complement system;obsolete modulation by symbiont of host phagocytosis	N/A	0	7	7	7	51.3	51.3	51.3	17.81	0	99.546	987280000	56	0	0	0	10855000	23357000
	+	1.44949	3.02697		Probable N6-adenine methyltransferase, putative;Probable N6-adenine methyltransferase, putative			Tb927.7.6620.2:mRNA-p1;Tb927.7.6620.1:mRNA-p1	Tb927.7.6620.2:mRNA-p1;Tb927.7.6620.1:mRNA-p1	Tb927.7.6620	2447	Tb927.7.6620.2:mRNA-p1 | transcript=Tb927.7.6620.2:mRNA | gene=Tb927.7.6620 | organism=Trypanosoma_brucei_brucei_TREU927 | gene_product=Probable N6-adenine methyltransferase, putative | transcript_product=Probable N6-adenine methyltransferase, putative | l	Tb927.7.6620.1:mRNA;Tb927.7.6620.2:mRNA	1;1	Tb927_07_v5.1:1,808,744..1,811,133(-);Tb927_07_v5.1:1,808,744..1,811,133(-)	*;*	GO:0005737;N/A	cytoplasm;N/A	GO:0003676;GO:0008168;GO:0016279	methyltransferase activity;nucleic acid binding;protein-lysine N-methyltransferase activity	GO:0032259	methylation	N/A	N/A	N/A	N/A	N/A	N/A	N/A;N/A	0	17	17	17	34.5	34.5	34.5	54.798	0	281.34	2059600000	161	0	0	0	15810000	26262000
	+	1.50865	3.015		AARP2CN (NUC121) domain containing protein, putative;pre-rrna-processing protein tsr1 homolog			Tb927.8.1410:mRNA-p1;Tb11.v5.0588.1-p1	Tb927.8.1410:mRNA-p1;Tb11.v5.0588.1-p1	Tb927.8.1410;Tb11.v5.0588	2504	Tb927.8.1410:mRNA-p1 | transcript=Tb927.8.1410:mRNA | gene=Tb927.8.1410 | organism=Trypanosoma_brucei_brucei_TREU927 | gene_product=pre-rrna-processing protein tsr1 homolog | transcript_product=pre-rrna-processing protein tsr1 homolog | location=Tb927_08_v	Tb11.v5.0588.1;Tb927.8.1410:mRNA	1;1	Tb927_11_bin_v5.1:2,725,977..2,728,388(+);Tb927_08_v5.1:464,007..466,752(+)	*;*	GO:0005634	nucleus	N/A	N/A	GO:0042254	ribosome biogenesis	GO:0005730;GO:0005737;GO:0030688;N/A	cytoplasm;N/A;nucleolus;preribosome, small subunit precursor	GO:0003924;GO:0005525;GO:0034511;N/A	GTP binding;GTPase activity;N/A;U3 snoRNA binding	GO:0000462;GO:0000479;GO:0042254;N/A	endonucleolytic cleavage of tricistronic rRNA transcript (SSU-rRNA, 5.8S rRNA, LSU-rRNA);maturation of SSU-rRNA from tricistronic rRNA transcript (SSU-rRNA, 5.8S rRNA, LSU-rRNA);N/A;ribosome biogenesis	N/A;N/A	0	27	27	27	45.2	45.2	45.2	87.442	0	323.31	2461400000	162	0	0	0	21631000	38852000
	+	2.25398	3.01198		DnaJ domain containing protein, putative	nuclear lumen(75%) GO:0031981 GO:0005737	cytoplasm(reticulated) GO:0031981 GO:0005737	Tb927.9.1560:mRNA-p1	Tb927.9.1560:mRNA-p1	Tb927.9.1560	2853	Tb927.9.1560:mRNA-p1 | transcript=Tb927.9.1560:mRNA | gene=Tb927.9.1560 | organism=Trypanosoma_brucei_brucei_TREU927 | gene_product=DnaJ domain containing protein, putative | transcript_product=DnaJ domain containing protein, putative | location=Tb927_09_v	Tb927.9.1560:mRNA	1	Tb927_09_v5.1:366,848..368,598(-)	*	N/A	N/A	N/A	N/A	N/A	N/A	GO:0005634;GO:0005737;GO:0031981	cytoplasm;nuclear lumen;nucleus	N/A	N/A	N/A	N/A	N/A	0	14	14	14	30.2	30.2	30.2	51.489	0	197.62	2570000000	119	0	0	0	23909000	39630000
	+	1.6946	3.00684		Roadblock/LC7 domain containing protein, putative	axoneme, cytoplasm(weak) GO:0005930		Tb927.11.16540:mRNA-p1	Tb927.11.16540:mRNA-p1	Tb927.11.16540	1158	Tb927.11.16540:mRNA-p1 | transcript=Tb927.11.16540:mRNA | gene=Tb927.11.16540 | organism=Trypanosoma_brucei_brucei_TREU927 | gene_product=Roadblock/LC7 domain containing protein, putative | transcript_product=Roadblock/LC7 domain containing protein, putati	Tb927.11.16540:mRNA	1	Tb927_11_v5.1:4,381,275..4,382,146(-)	*	GO:0005868;GO:0005874	cytoplasmic dynein complex;microtubule	GO:0003774	cytoskeletal motor activity	GO:0007018	microtubule-based movement	GO:0005737;GO:0005868;GO:0005930	axoneme;cytoplasm;cytoplasmic dynein complex	GO:0045505	dynein intermediate chain binding	GO:0007018	microtubule-based movement	N/A	0	5	5	5	53.1	53.1	53.1	10.913	0	77.806	751780000	35	0	0	0	17811000	30883000
		1.0359	3.00293		P-type H+-ATPase, putative		pellicular membrane GO:0120267	Tb927.10.12500:mRNA-p1	Tb927.10.12500:mRNA-p1	Tb927.10.12500	468	Tb927.10.12500:mRNA-p1 | transcript=Tb927.10.12500:mRNA | gene=Tb927.10.12500 | organism=Trypanosoma_brucei_brucei_TREU927 | gene_product=P-type H+-ATPase, putative | transcript_product=P-type H+-ATPase, putative | location=Tb927_10_v5.1:3030942-3033680(-)	Tb927.10.12500:mRNA	1	Tb927_10_v5.1:3,029,815..3,033,722(-)	*	GO:0016021	integral component of membrane	GO:0000166;GO:0005524;GO:0008553	ATP binding;nucleotide binding;P-type proton-exporting transporter activity	GO:0120029	proton export across plasma membrane	GO:0005886;GO:0120267	pellicular membrane;plasma membrane	GO:0005524;GO:0008553;GO:0015662;GO:0016887	ATP binding;ATP hydrolysis activity;P-type ion transporter activity;P-type proton-exporting transporter activity	GO:0042493;GO:0051453;GO:1902600	proton transmembrane transport;regulation of intracellular pH;response to drug	N/A	7	28	28	9	39.5	39.5	12.7	100.23	0	189.34	1015700000	118	0	0	0	29068000	9654400
	+	1.63486	2.99499		zinc finger protein family member, putative	cytoplasm(points) GO:0005737 GO:0005730	cytoplasm(patchy), nucleolus(50%) GO:0005737 GO:0005730	Tb927.7.2680:mRNA-p1	Tb927.7.2680:mRNA-p1	Tb927.7.2680	2321	Tb927.7.2680:mRNA-p1 | transcript=Tb927.7.2680:mRNA | gene=Tb927.7.2680 | organism=Trypanosoma_brucei_brucei_TREU927 | gene_product=zinc finger protein family member, putative | transcript_product=zinc finger protein family member, putative | location=Tb92	Tb927.7.2680:mRNA	1	Tb927_07_v5.1:700,738..703,049(-)	*	N/A	N/A	GO:0046872	metal ion binding	N/A	N/A	GO:0005730;GO:0005737	cytoplasm;nucleolus	GO:0003723	RNA binding	GO:0010608	posttranscriptional regulation of gene expression	N/A	0	33	33	33	61.7	61.7	61.7	76.183	0	323.31	4083900000	265	0	0	0	14476000	20855000
	+	1.64214	2.99163		eukaryotic translation initiation factor 3 subunit a		cytoplasm(patchy) GO:0005737	Tb927.7.6090:mRNA-p1	Tb927.7.6090:mRNA-p1	Tb927.7.6090	2432	Tb927.7.6090:mRNA-p1 | transcript=Tb927.7.6090:mRNA | gene=Tb927.7.6090 | organism=Trypanosoma_brucei_brucei_TREU927 | gene_product=eukaryotic translation initiation factor 3 subunit a | transcript_product=eukaryotic translation initiation factor 3 subunit	Tb927.7.6090:mRNA	1	Tb927_07_v5.1:1,658,831..1,661,608(-)	*	GO:0005852	eukaryotic translation initiation factor 3 complex	GO:0003743	translation initiation factor activity	N/A	N/A	GO:0005737;GO:0005852;GO:0043614;GO:0071540;GO:0071541	cytoplasm;eukaryotic translation initiation factor 3 complex;eukaryotic translation initiation factor 3 complex, eIF3e;eukaryotic translation initiation factor 3 complex, eIF3m;multi-eIF complex	GO:0003729	mRNA binding	GO:0001732;GO:0002188	formation of cytoplasmic translation initiation complex;translation reinitiation	N/A	0	45	45	45	54.1	54.1	54.1	88.162	0	323.31	2600300000	223	0	0	0	27158000	24796000
	+	2.06756	2.98311		Eukaryotic protein of unknown function (DUF1764), putative	nucleolus(strong), nucleoplasm GO:0005730 GO:0005654	nucleolus(strong), nucleoplasm, cytoplasm(points, weak) GO:0005730 GO:0005654	Tb927.9.13480:mRNA-p1	Tb927.9.13480:mRNA-p1	Tb927.9.13480	2815	Tb927.9.13480:mRNA-p1 | transcript=Tb927.9.13480:mRNA | gene=Tb927.9.13480 | organism=Trypanosoma_brucei_brucei_TREU927 | gene_product=Eukaryotic protein of unknown function (DUF1764), putative | transcript_product=Eukaryotic protein of unknown function (D	Tb927.9.13480:mRNA	1	Tb927_09_v5.1:2,136,949..2,137,891(-)	*	N/A	N/A	N/A	N/A	N/A	N/A	GO:0005654;GO:0005730	nucleolus;nucleoplasm	N/A	N/A	N/A	N/A	N/A	0	8	8	8	50.3	50.3	50.3	17.745	0	144.09	517740000	37	0	0	0	27781000	25217000
	+	2.75542	2.9831		hypothetical protein, conserved			Tb927.1.5000:mRNA-p1	Tb927.1.5000:mRNA-p1	Tb927.1.5000	391	Tb927.1.5000:mRNA-p1 | transcript=Tb927.1.5000:mRNA | gene=Tb927.1.5000 | organism=Trypanosoma_brucei_brucei_TREU927 | gene_product=hypothetical protein, conserved | transcript_product=hypothetical protein, conserved | location=Tb927_01_v5.1:1004308-100512	Tb927.1.5000:mRNA	1	Tb927_01_v5.1:1,004,272..1,005,744(+)	*	N/A	N/A	N/A	N/A	N/A	N/A	GO:0005739	mitochondrion	N/A	N/A	GO:0010608	posttranscriptional regulation of gene expression	N/A	0	12	12	12	57.6	57.6	57.6	30.458	0	323.31	2299200000	133	0	0	0	23364000	29054000
		1.05999	2.9585		Programmed cell death protein 2, C-terminal putative domain containing protein, putative;Programmed cell death protein 2, C-terminal putative domain containing protein, putative	cytoplasm(reticulated) GO:0005737		Tb11.v5.0487.1-p1;Tb927.10.1200:mRNA-p1	Tb11.v5.0487.1-p1;Tb927.10.1200:mRNA-p1	Tb11.v5.0487;Tb927.10.1200	263	Tb11.v5.0487.1-p1 | transcript=Tb11.v5.0487.1 | gene=Tb11.v5.0487 | organism=Trypanosoma_brucei_brucei_TREU927 | gene_product=Programmed cell death protein 2, C-terminal putative domain containing protein, putative | transcript_product=Programmed cell deat	Tb11.v5.0487.1;Tb927.10.1200:mRNA	1;1	Tb927_11_bin_v5.1:1,976,328..1,977,504(+);Tb927_10_v5.1:322,922..324,044(-)	*;*	GO:0005737	cytoplasm	N/A	N/A	N/A	N/A	GO:0005737;N/A	cytoplasm;N/A	N/A	N/A	N/A	N/A	N/A;N/A	0	18	18	18	64.1	64.1	64.1	38.911	0	253.66	824310000	80	0	0	0	9147600	15607000
		1.29438	2.95775		40S ribosomal protein S6, putative	nucleolus(strong), cytoplasm(patchy) GO:0005730 GO:0005737	cytoplasm GO:0005730 GO:0005737	Tb927.9.15360:mRNA-p1	Tb927.9.15360:mRNA-p1	Tb927.9.15360	2850	Tb927.9.15360:mRNA-p1 | transcript=Tb927.9.15360:mRNA | gene=Tb927.9.15360 | organism=Trypanosoma_brucei_brucei_TREU927 | gene_product=40S ribosomal protein S6, putative | transcript_product=40S ribosomal protein S6, putative | location=Tb927_09_v5.1:23843	Tb927.9.15360:mRNA	1	Tb927_09_v5.1:2,384,322..2,385,205(+)	*	GO:0005840	ribosome	GO:0003735	structural constituent of ribosome	GO:0006412	translation	GO:0005730;GO:0005737;GO:0005840;GO:0070565	cytoplasm;nucleolus;ribosome;telomere-telomerase complex	GO:0003729	mRNA binding	GO:0001558;GO:0006412;GO:0042127	regulation of cell growth;regulation of cell population proliferation;translation	N/A	0	14	5	5	44.4	24.8	24.8	28.476	0	30.376	510850000	27	0	0	11892000	36705000	31457000
	+	1.55593	2.94064		T-complex protein 1, delta subunit, putative	cytoplasm GO:0005737		Tb927.10.1060:mRNA-p1	Tb927.10.1060:mRNA-p1	Tb927.10.1060	410	Tb927.10.1060:mRNA-p1 | transcript=Tb927.10.1060:mRNA | gene=Tb927.10.1060 | organism=Trypanosoma_brucei_brucei_TREU927 | gene_product=T-complex protein 1, delta subunit, putative | transcript_product=T-complex protein 1, delta subunit, putative | location	Tb927.10.1060:mRNA	1	Tb927_10_v5.1:285,302..287,520(-)	*	N/A	N/A	GO:0005524;GO:0051082	ATP binding;unfolded protein binding	GO:0006457	protein folding	GO:0005737;GO:0005832	chaperonin-containing T-complex;cytoplasm	GO:0051082	unfolded protein binding	GO:0006457;GO:0051726	protein folding;regulation of cell cycle	N/A	0	26	26	26	60.6	60.6	60.6	58.361	0	169.17	1189300000	155	0	0	0	23501000	10278000
	+	1.72589	2.93363		mitochondrial processing peptidase, beta subunit, putative	cytoplasm(50%), cytoplasm(50%, reticulated) GO:0005737	cytoplasm(reticulated, weak) GO:0005737	Tb927.5.1060:mRNA-p1	Tb927.5.1060:mRNA-p1	Tb927.5.1060	1980	Tb927.5.1060:mRNA-p1 | transcript=Tb927.5.1060:mRNA | gene=Tb927.5.1060 | organism=Trypanosoma_brucei_brucei_TREU927 | gene_product=mitochondrial processing peptidase, beta subunit, putative | transcript_product=mitochondrial processing peptidase, beta sub	Tb927.5.1060:mRNA	1	Tb927_05_v5.1:399,870..403,063(+)	*	N/A	N/A	GO:0008121;GO:0046872	metal ion binding;ubiquinol-cytochrome-c reductase activity	N/A	N/A	GO:0005737;GO:0005739	cytoplasm;mitochondrion	GO:0004222	metalloendopeptidase activity	GO:0006508	proteolysis	N/A	0	22	22	22	59.5	59.5	59.5	54.122	0	194.95	877670000	88	0	0	0	36042000	11365000
	+	2.85928	2.93033		60S ribosomal protein L18, putative;60S ribosomal protein L18, putative	cytoplasm(patchy), nucleolus GO:0005737 GO:0005730	nucleolus, cytoplasm(patchy) GO:0005730 GO:0005737	Tb927.11.4300:mRNA-p1;Tb927.10.9880:mRNA-p1	Tb927.11.4300:mRNA-p1;Tb927.10.9880:mRNA-p1	Tb927.11.4300;Tb927.10.9880	890	Tb927.11.4300:mRNA-p1 | transcript=Tb927.11.4300:mRNA | gene=Tb927.11.4300 | organism=Trypanosoma_brucei_brucei_TREU927 | gene_product=60S ribosomal protein L18, putative | transcript_product=60S ribosomal protein L18, putative | location=Tb927_11_v5.1:125	Tb927.10.9880:mRNA;Tb927.11.4300:mRNA	1;1	Tb927_10_v5.1:2,440,509..2,441,208(+);Tb927_11_v5.1:1,253,721..1,254,582(-)	*;*	GO:0005840	ribosome	GO:0003735	structural constituent of ribosome	GO:0006412	translation	GO:0005622;GO:0005730;GO:0005737;GO:0005840;GO:0022625	cytoplasm;cytosolic large ribosomal subunit;intracellular anatomical structure;nucleolus;ribosome	GO:0003723;GO:0003735	RNA binding;structural constituent of ribosome	GO:0006412	translation	N/A;N/A	0	9	9	9	45.6	45.6	45.6	21.874	0	273.42	1321400000	58	0	12200000	8125000	77806000	66706000
	+	2.2841	2.92016		hypothetical protein, conserved			Tb927.8.4190:mRNA-p1	Tb927.8.4190:mRNA-p1	Tb927.8.4190	2590	Tb927.8.4190:mRNA-p1 | transcript=Tb927.8.4190:mRNA | gene=Tb927.8.4190 | organism=Trypanosoma_brucei_brucei_TREU927 | gene_product=hypothetical protein, conserved | transcript_product=hypothetical protein, conserved | location=Tb927_08_v5.1:1234854-123554	Tb927.8.4190:mRNA	1	Tb927_08_v5.1:1,232,612..1,236,099(-)	*	N/A	N/A	N/A	N/A	N/A	N/A	N/A	N/A	N/A	N/A	GO:0010608	posttranscriptional regulation of gene expression	N/A	0	10	10	10	39	39	39	26.02	0	110.56	1028300000	71	0	0	0	17436000	24511000
		1.23153	2.91673		60S acidic ribosomal protein P0, putative;60S acidic ribosomal protein P0, putative	cytoplasm(patchy) GO:0005737;cytoplasm(patchy) GO:0005737	cytoplasm(patchy) GO:0005737	Tb927.11.2060:mRNA-p1;Tb927.11.2050:mRNA-p1	Tb927.11.2060:mRNA-p1;Tb927.11.2050:mRNA-p1	Tb927.11.2060;Tb927.11.2050	1194	Tb927.11.2060:mRNA-p1 | transcript=Tb927.11.2060:mRNA | gene=Tb927.11.2060 | organism=Trypanosoma_brucei_brucei_TREU927 | gene_product=60S acidic ribosomal protein P0, putative | transcript_product=60S acidic ribosomal protein P0, putative | location=Tb927	Tb927.11.2050:mRNA;Tb927.11.2060:mRNA	1;1	Tb927_11_v5.1:591,417..592,484(+);Tb927_11_v5.1:592,638..593,734(+)	*;*	N/A	N/A	N/A	N/A	GO:0042254	ribosome biogenesis	GO:0005737;GO:0015934;GO:0022625	cytoplasm;cytosolic large ribosomal subunit;large ribosomal subunit	GO:0003735;GO:0044877;GO:0070180	large ribosomal subunit rRNA binding;protein-containing complex binding;structural constituent of ribosome	GO:0000027;GO:0002181;GO:0006412	cytoplasmic translation;ribosomal large subunit assembly;translation	N/A;N/A	0	14	14	14	65.1	65.1	65.1	34.627	0	262.91	944710000	69	0	2083500	0	56128000	24666000
		0.882245	2.91332		ribosomal protein S25, putative;40S ribosomal protein S25, putative		cytoplasm(patchy) GO:0005737	Tb927.3.1370:mRNA-p1;Tb927.10.2840:mRNA-p1	Tb927.3.1370:mRNA-p1;Tb927.10.2840:mRNA-p1	Tb927.3.1370;Tb927.10.2840	653	Tb927.3.1370:mRNA-p1 | transcript=Tb927.3.1370:mRNA | gene=Tb927.3.1370 | organism=Trypanosoma_brucei_brucei_TREU927 | gene_product=40S ribosomal protein S25, putative | transcript_product=40S ribosomal protein S25, putative | location=Tb927_03_v5.1:343637	Tb927.10.2840:mRNA;Tb927.3.1370:mRNA	1;1	Tb927_10_v5.1:726,048..726,649(+);Tb927_03_v5.1:343,599..344,181(+)	*;*	N/A	N/A	N/A	N/A	N/A	N/A	GO:0005737;GO:0005840;GO:0022627	cytoplasm;cytosolic small ribosomal subunit;ribosome	GO:0003735	structural constituent of ribosome	GO:0006412	translation	N/A;N/A	0	6	6	6	38.1	38.1	38.1	12.56	0	41.72	1501700000	40	0	47123000	9540200	97402000	79058000
	+	1.44959	2.91284		60S ribosomal protein L9, putative;60S ribosomal protein L9, putative	cytoplasm(patchy), nucleolus GO:0005737 GO:0005730;cytoplasm(patchy), nucleolus(50%) GO:0005737 GO:0005730	cytoplasm(patchy), nucleolus GO:0005737 GO:0005730	Tb927.10.1100:mRNA-p1;Tb927.6.4690:mRNA-p1	Tb927.10.1100:mRNA-p1;Tb927.6.4690:mRNA-p1	Tb927.10.1100;Tb927.6.4690	424	Tb927.10.1100:mRNA-p1 | transcript=Tb927.10.1100:mRNA | gene=Tb927.10.1100 | organism=Trypanosoma_brucei_brucei_TREU927 | gene_product=60S ribosomal protein L9, putative | transcript_product=60S ribosomal protein L9, putative | location=Tb927_10_v5.1:29172	Tb927.10.1100:mRNA;Tb927.6.4690:mRNA	1;1	Tb927_10_v5.1:291,468..292,464(-);Tb927_06_v5.1:1,307,384..1,308,049(+)	*;*	GO:0005840	ribosome	GO:0003735;GO:0019843	rRNA binding;structural constituent of ribosome	GO:0006412	translation	GO:0005730;GO:0005737;GO:0005840;GO:0022625	cytoplasm;cytosolic large ribosomal subunit;nucleolus;ribosome	GO:0003735	structural constituent of ribosome	GO:0002181;GO:0006412;GO:0042254	cytoplasmic translation;ribosome biogenesis;translation	N/A;N/A	0	16	16	16	68.3	68.3	68.3	21.857	0	323.31	2581600000	140	0	18773000	8783000	86119000	54584000
	+	1.50568	2.91136		cystathione gamma lyase, putative	cytoplasm(50%), flagellar cytoplasm(50%) GO:0005737 GO:0097014	cytoplasm, flagellar cytoplasm GO:0005737 GO:0097014	Tb927.9.12320:mRNA-p1	Tb927.9.12320:mRNA-p1	Tb927.9.12320	2786	Tb927.9.12320:mRNA-p1 | transcript=Tb927.9.12320:mRNA | gene=Tb927.9.12320 | organism=Trypanosoma_brucei_brucei_TREU927 | gene_product=cystathione gamma lyase, putative | transcript_product=cystathione gamma lyase, putative | location=Tb927_09_v5.1:1918885	Tb927.9.12320:mRNA	1	Tb927_09_v5.1:1,918,837..1,920,844(+)	*	N/A	N/A	GO:0003824;GO:0030170	catalytic activity;pyridoxal phosphate binding	GO:0019346	transsulfuration	GO:0005737;GO:0097014	ciliary plasm;cytoplasm	GO:0004123	cystathionine gamma-lyase activity	GO:0000096;GO:0010608	posttranscriptional regulation of gene expression;sulfur amino acid metabolic process	N/A	0	11	11	10	35.9	35.9	34.1	44.716	0	88.075	318660000	44	0	0	0	11465000	9891000
	+	1.87038	2.90966		Utp14 protein, putative	cytoplasm, flagellar cytoplasm, nucleolus(<10%, strong) GO:0005737 GO:0097014 GO:0005730	nucleolus GO:0005737 GO:0097014 GO:0005730	Tb927.10.14330:mRNA-p1	Tb927.10.14330:mRNA-p1	Tb927.10.14330	535	Tb927.10.14330:mRNA-p1 | transcript=Tb927.10.14330:mRNA | gene=Tb927.10.14330 | organism=Trypanosoma_brucei_brucei_TREU927 | gene_product=Utp14 protein, putative | transcript_product=Utp14 protein, putative | location=Tb927_10_v5.1:3484116-3487238(-) | pro	Tb927.10.14330:mRNA	1	Tb927_10_v5.1:3,483,867..3,487,319(-)	*	GO:0032040	small-subunit processome	N/A	N/A	GO:0006364	rRNA processing	GO:0005634;GO:0005730;GO:0005737;GO:0032040;GO:0097014	ciliary plasm;cytoplasm;nucleolus;nucleus;small-subunit processome	N/A	N/A	N/A	N/A	N/A	0	44	44	44	41.4	41.4	41.4	115.95	0	323.31	2728300000	229	0	0	0	16542000	20003000
		1.06442	2.89195		apurinic/apyrimidinic endonuclease, putative	nucleus GO:0005634 GO:0031981	nuclear lumen GO:0005634 GO:0031981	Tb927.8.5510:mRNA-p1	Tb927.8.5510:mRNA-p1	Tb927.8.5510	2640	Tb927.8.5510:mRNA-p1 | transcript=Tb927.8.5510:mRNA | gene=Tb927.8.5510 | organism=Trypanosoma_brucei_brucei_TREU927 | gene_product=apurinic/apyrimidinic endonuclease, putative | transcript_product=apurinic/apyrimidinic endonuclease, putative | location=Tb	Tb927.8.5510:mRNA	1	Tb927_08_v5.1:1,630,555..1,632,976(+)	*	N/A	N/A	GO:0004518;GO:0004519;GO:0016829;GO:0046872	endonuclease activity;lyase activity;metal ion binding;nuclease activity	GO:0006281	DNA repair	GO:0005634;GO:0031981	nuclear lumen;nucleus	GO:0003906;GO:0004528;GO:0008311	DNA-(apurinic or apyrimidinic site) endonuclease activity;double-stranded DNA 3'-5' exodeoxyribonuclease activity;phosphodiesterase I activity	GO:0006281;GO:0006284	base-excision repair;DNA repair	N/A	0	19	19	19	59.8	59.8	59.8	44.375	0	218.06	1413000000	147	0	0	0	15541000	23924000
		1.11451	2.89166		polyubiquitin, putative;polyubiquitin, putative;ubiquitin-60S ribosomal protein L40;ubiquitin-60S ribosomal protein L40;polyubiquitin, putative	cytoplasm, flagellar cytoplasm, nuclear lumen, flagella connector, endocytic GO:0005737 GO:0097014 GO:0031981 GO:0120118 GO:0030133	cytoplasm(points) GO:0005737 GO:0097014 GO:0031981 GO:0120118 GO:0030133	Tb927.11.13007:mRNA-p1;Tb927.11.13003:mRNA-p1;Tb11.v5.0537.1-p1;Tb927.11.9920:mRNA-p1;Tb11.01.1680.v5.1-p1	Tb927.11.13007:mRNA-p1;Tb927.11.13003:mRNA-p1;Tb11.v5.0537.1-p1;Tb927.11.9920:mRNA-p1;Tb11.01.1680.v5.1-p1	Tb927.11.13007;Tb927.11.13003;Tb11.v5.0537;Tb927.11.9920;Tb11.01.1680.v5	1005	Tb927.11.13007:mRNA-p1 | transcript=Tb927.11.13007:mRNA | gene=Tb927.11.13007 | organism=Trypanosoma_brucei_brucei_TREU927 | gene_product=ubiquitin-60S ribosomal protein L40 | transcript_product=ubiquitin-60S ribosomal protein L40 | location=Tb927_11_v5.1:	Tb11.01.1680.v5.1;Tb11.v5.0537.1;Tb927.11.13003:mRNA;Tb927.11.13007:mRNA;Tb927.11.9920:mRNA	1;1;1;1;1	Tb927_11_bin_v5.1:1,115,353..1,122,394(+);Tb927_11_bin_v5.1:2,330,673..2,341,526(+);Tb927_11_v5.1:3,482,393..3,482,891(-);Tb927_11_v5.1:3,483,084..3,483,582(-);Tb927_11_v5.1:2,675,146..2,678,208(+)	*;*;*;*;*	GO:0005840;N/A	N/A;ribosome	GO:0003735;GO:0005515	protein binding;structural constituent of ribosome	GO:0006412;N/A	N/A;translation	GO:0005634;GO:0005737;GO:0030133;GO:0031981;GO:0097014;GO:0120118;N/A	ciliary plasm;cytoplasm;flagella connector;N/A;nuclear lumen;nucleus;transport vesicle	GO:0031386;GO:0031625;N/A	N/A;protein tag;ubiquitin protein ligase binding	GO:0006464;GO:0016567;GO:0019941;N/A	cellular protein modification process;modification-dependent protein catabolic process;N/A;protein ubiquitination	N/A;N/A;N/A;N/A;N/A	0	6	6	6	44.5	44.5	44.5	14.656	0	32.606	798130000	58	0	0	0	16020000	28301000
	+	1.48524	2.88478		hypothetical protein, conserved	cytoplasm(points), cytoplasm, flagellar cytoplasm, nuclear lumen GO:0005737 GO:0097014 GO:0031981 GO:0005819 GO:0005929 GO:0051286 GO:0030863	spindle, flagellum(distal, strong, cell cycle dependent), cell tip(posterior), cortical cytoskeleton(complex), flagellum GO:0005737 GO:0097014 GO:0031981 GO:0005819 GO:0005929 GO:0051286 GO:0030863	Tb927.11.7600:mRNA-p1	Tb927.11.7600:mRNA-p1	Tb927.11.7600	1441	Tb927.11.7600:mRNA-p1 | transcript=Tb927.11.7600:mRNA | gene=Tb927.11.7600 | organism=Trypanosoma_brucei_brucei_TREU927 | gene_product=hypothetical protein, conserved | transcript_product=hypothetical protein, conserved | location=Tb927_11_v5.1:2153057-215	Tb927.11.7600:mRNA	1	Tb927_11_v5.1:2,151,923..2,154,117(-)	*	N/A	N/A	N/A	N/A	N/A	N/A	GO:0005737;GO:0005819;GO:0005856;GO:0005929;GO:0030863;GO:0031981;GO:0051286;GO:0097014	cell tip;ciliary plasm;cilium;cortical cytoskeleton;cytoplasm;cytoskeleton;nuclear lumen;spindle	N/A	N/A	N/A	N/A	N/A	0	12	12	12	44.8	44.8	44.8	29.317	0	141.67	7341700000	172	0	0	0	15031000	20445000
		1.21408	2.88478		hypothetical protein, conserved	cytoplasm GO:0005737 GO:0097014 GO:0031981	cytoplasm(reticulated, weak, 50%), cytoplasm(50%), flagellar tip(weak, cell cycle dependent), flagellar cytoplasm(50%), nuclear lumen(50%) GO:0005737 GO:0097014 GO:0031981	Tb927.11.1970:mRNA-p1	Tb927.11.1970:mRNA-p1	Tb927.11.1970	1189	Tb927.11.1970:mRNA-p1 | transcript=Tb927.11.1970:mRNA | gene=Tb927.11.1970 | organism=Trypanosoma_brucei_brucei_TREU927 | gene_product=hypothetical protein, conserved | transcript_product=hypothetical protein, conserved | location=Tb927_11_v5.1:573210-5740	Tb927.11.1970:mRNA	1	Tb927_11_v5.1:573,182..574,108(+)	*	N/A	N/A	N/A	N/A	N/A	N/A	GO:0005737;GO:0031981;GO:0097014	ciliary plasm;cytoplasm;nuclear lumen	N/A	N/A	N/A	N/A	N/A	0	7	7	7	22.6	22.6	22.6	30.39	0	18.135	723690000	33	0	0	0	16779000	25942000
		1.0628	2.88229		heat shock protein 110, putative		cytoplasm GO:0005737	Tb927.10.12710:mRNA-p1	Tb927.10.12710:mRNA-p1	Tb927.10.12710	474	Tb927.10.12710:mRNA-p1 | transcript=Tb927.10.12710:mRNA | gene=Tb927.10.12710 | organism=Trypanosoma_brucei_brucei_TREU927 | gene_product=heat shock protein 110, putative | transcript_product=heat shock protein 110, putative | location=Tb927_10_v5.1:308559	Tb927.10.12710:mRNA	1	Tb927_10_v5.1:3,085,028..3,088,116(-)	*	N/A	N/A	GO:0005524	ATP binding	N/A	N/A	GO:0005634;GO:0005737;GO:0005829	cytoplasm;cytosol;nucleus	N/A	N/A	GO:0009408	response to heat	N/A	0	37	37	37	49	49	49	90.863	0	197.09	1611200000	189	0	0	0	25929000	12665000
	+	1.6244	2.87355		Essential Nuclear Factor, 49 kDa	cytoplasm(patchy) GO:0005737	cytoplasm(patchy) GO:0005737	Tb927.11.6440:mRNA-p1	Tb927.11.6440:mRNA-p1	Tb927.11.6440	1400	Tb927.11.6440:mRNA-p1 | transcript=Tb927.11.6440:mRNA | gene=Tb927.11.6440 | organism=Trypanosoma_brucei_brucei_TREU927 | gene_product=Essential Nuclear Factor, 49 kDa | transcript_product=Essential Nuclear Factor, 49 kDa | location=Tb927_11_v5.1:1821094-1	Tb927.11.6440:mRNA	1	Tb927_11_v5.1:1,818,005..1,822,962(-)	*	N/A	N/A	N/A	N/A	N/A	N/A	GO:0005634;GO:0005737	cytoplasm;nucleus	GO:0003677;GO:0003729	DNA binding;mRNA binding	GO:0010608	posttranscriptional regulation of gene expression	N/A	0	16	16	16	38.3	38.3	38.3	48.841	0	193.29	1838900000	117	0	0	0	18318000	14238000
		1.05284	2.86508		3-hydroxy-3-methylglutaryl-CoA synthase, putative	cytoplasm GO:0005737 GO:0005739 GO:0020023	mitochondrion, kinetoplast(region, strong) GO:0005737 GO:0005739 GO:0020023	Tb927.8.6110:mRNA-p1	Tb927.8.6110:mRNA-p1	Tb927.8.6110	2662	Tb927.8.6110:mRNA-p1 | transcript=Tb927.8.6110:mRNA | gene=Tb927.8.6110 | organism=Trypanosoma_brucei_brucei_TREU927 | gene_product=3-hydroxy-3-methylglutaryl-CoA synthase, putative | transcript_product=3-hydroxy-3-methylglutaryl-CoA synthase, putative | l	Tb927.8.6110:mRNA	1	Tb927_08_v5.1:1,785,268..1,787,844(+)	*	N/A	N/A	GO:0004421;GO:0016746	acyltransferase activity;hydroxymethylglutaryl-CoA synthase activity	GO:0006084;GO:0010142	acetyl-CoA metabolic process;farnesyl diphosphate biosynthetic process, mevalonate pathway	GO:0005737;GO:0005739;GO:0020023	cytoplasm;kinetoplast;mitochondrion	GO:0004421	hydroxymethylglutaryl-CoA synthase activity	GO:0006084;GO:0006696;GO:0010142	acetyl-CoA metabolic process;ergosterol biosynthetic process;farnesyl diphosphate biosynthetic process, mevalonate pathway	N/A	0	13	13	13	35.9	35.9	35.9	54.669	0	66.961	415560000	39	0	0	0	32661000	13541000
	+	1.52636	2.86491		trypanothione synthetase, putative;trypanothione synthetase	cytoplasm GO:0005737 GO:0020015	glycosome GO:0005737 GO:0020015	Tb927.2.4370:mRNA-p1;Tb11.v5.0653.1-p1	Tb927.2.4370:mRNA-p1;Tb11.v5.0653.1-p1	Tb927.2.4370;Tb11.v5.0653	1592	Tb927.2.4370:mRNA-p1 | transcript=Tb927.2.4370:mRNA | gene=Tb927.2.4370 | organism=Trypanosoma_brucei_brucei_TREU927 | gene_product=trypanothione synthetase | transcript_product=trypanothione synthetase | location=Tb927_02_v5.1:771007-772890(-) | protein_l	Tb11.v5.0653.1;Tb927.2.4370:mRNA	1;1	Tb927_11_bin_v5.1:3,213,632..3,217,969(-);Tb927_02_v5.1:769,607..772,983(-)	*;*	N/A	N/A	GO:0047479;N/A	N/A;trypanothione synthase activity	N/A	N/A	GO:0005737;GO:0005829;GO:0020015;N/A	cytoplasm;cytosol;glycosome;N/A	GO:0015042;GO:0016874;N/A	ligase activity;N/A;trypanothione-disulfide reductase activity	GO:0019342;GO:0042493;N/A	N/A;response to drug;trypanothione biosynthetic process	N/A;N/A	0	38	38	38	70.3	70.3	70.3	71.612	0	323.31	2688100000	228	0	0	0	11488000	17297000
	+	1.595	2.86284		60S ribosomal protein L13a, putative;60S ribosomal protein L13a, putative	cytoplasm(patchy), nucleolus GO:0005737 GO:0005730;cytoplasm(patchy), nucleolus GO:0005737 GO:0005730	cytoplasm(patchy), nucleolus(50%) GO:0005737 GO:0005730	Tb927.5.1610:mRNA-p1;Tb927.4.3550:mRNA-p1	Tb927.5.1610:mRNA-p1;Tb927.4.3550:mRNA-p1	Tb927.5.1610;Tb927.4.3550	1900	Tb927.5.1610:mRNA-p1 | transcript=Tb927.5.1610:mRNA | gene=Tb927.5.1610 | organism=Trypanosoma_brucei_brucei_TREU927 | gene_product=60S ribosomal protein L13a, putative | transcript_product=60S ribosomal protein L13a, putative | location=Tb927_05_v5.1:5681	Tb927.4.3550:mRNA;Tb927.5.1610:mRNA	1;1	Tb927_04_v5.1:911,650..912,468(-);Tb927_05_v5.1:568,154..568,951(+)	*;*	GO:0005840;GO:0015934	large ribosomal subunit;ribosome	GO:0003735	structural constituent of ribosome	GO:0006412	translation	GO:0005730;GO:0005737;GO:0005840;GO:0015934;GO:0022625	cytoplasm;cytosolic large ribosomal subunit;large ribosomal subunit;nucleolus;ribosome	GO:0003729;GO:0003735	mRNA binding;structural constituent of ribosome	GO:0006412;GO:0017148	negative regulation of translation;translation	N/A;N/A	0	9	9	9	34.7	34.7	34.7	25.711	0	44.701	2152500000	66	17463000	18760000	0	91904000	90058000
	+	2.72325	2.85158		Co-chaperone protein P23	cytoplasm, flagellar cytoplasm, nuclear lumen GO:0005737 GO:0097014 GO:0031981 GO:0005654	nucleoplasm, cytoplasm GO:0005737 GO:0097014 GO:0031981 GO:0005654	Tb927.9.10230:mRNA-p1	Tb927.9.10230:mRNA-p1	Tb927.9.10230	2738	Tb927.9.10230:mRNA-p1 | transcript=Tb927.9.10230:mRNA | gene=Tb927.9.10230 | organism=Trypanosoma_brucei_brucei_TREU927 | gene_product=Co-chaperone protein P23 | transcript_product=Co-chaperone protein P23 | location=Tb927_09_v5.1:1609324-1609830(-) | prot	Tb927.9.10230:mRNA	1	Tb927_09_v5.1:1,608,693..1,609,882(-)	*	N/A	N/A	N/A	N/A	N/A	N/A	GO:0005634;GO:0005654;GO:0005737;GO:0005829;GO:0031981;GO:0097014	ciliary plasm;cytoplasm;cytosol;nuclear lumen;nucleoplasm;nucleus	GO:0051087;GO:0051879	chaperone binding;Hsp90 protein binding	GO:0006457;GO:0051131	chaperone-mediated protein complex assembly;protein folding	N/A	0	9	9	9	45.8	45.8	45.8	18.769	0	29.424	395660000	36	0	2924900	0	20702000	15351000
	+	1.3894	2.85077	Hyp Con	hypothetical protein, conserved		nucleoplasm(points), nucleoplasm GO:0005654	Tb927.11.5150:mRNA-p1	Tb927.11.5150:mRNA-p1	Tb927.11.5150	1339	Tb927.11.5150:mRNA-p1 | transcript=Tb927.11.5150:mRNA | gene=Tb927.11.5150 | organism=Trypanosoma_brucei_brucei_TREU927 | gene_product=hypothetical protein, conserved | transcript_product=hypothetical protein, conserved | location=Tb927_11_v5.1:1470026-147	Tb927.11.5150:mRNA	1	Tb927_11_v5.1:1,469,986..1,472,046(+)	*	N/A	N/A	N/A	N/A	N/A	N/A	GO:0005634;GO:0005654	nucleoplasm;nucleus	GO:0003729	mRNA binding	N/A	N/A	N/A	0	27	27	27	66.1	66.1	66.1	57.047	0	316.47	1000200000	135	0	0	0	11850000	18110000
	+	1.62656	2.84564		heat shock protein 84, putative		mitochondrion(75%), kinetoplast(region, strong, 75%) GO:0005739 GO:0020023	Tb927.11.2650:mRNA-p1	Tb927.11.2650:mRNA-p1	Tb927.11.2650	1231	Tb927.11.2650:mRNA-p1 | transcript=Tb927.11.2650:mRNA | gene=Tb927.11.2650 | organism=Trypanosoma_brucei_brucei_TREU927 | gene_product=heat shock protein 84, putative | transcript_product=heat shock protein 84, putative | location=Tb927_11_v5.1:777488-7797	Tb927.11.2650:mRNA	1	Tb927_11_v5.1:776,710..779,996(-)	*	N/A	N/A	GO:0005524;GO:0051082	ATP binding;unfolded protein binding	GO:0006457	protein folding	GO:0005739;GO:0005743;GO:0020023	kinetoplast;mitochondrial inner membrane;mitochondrion	GO:0016887;GO:0019901;GO:0051082	ATP hydrolysis activity;protein kinase binding;unfolded protein binding	GO:0006457	protein folding	N/A	0	37	37	36	51.3	51.3	50.3	84.2	0	182.93	848140000	108	0	0	0	22126000	12636000
	+	1.34362	2.84066		73 kDa paraflagellar rod protein, putative;Paraflagellar rod protein 1-1;Paraflagellar rod protein 1-2;Paraflagellar rod protein 1-3;Paraflagellar rod protein 1-4;Paraflagellar rod protein 1-5	paraflagellar rod GO:0097740;paraflagellar rod(50%), cytoplasm(50%), flagellar cytoplasm(50%), nuclear lumen(50%) GO:0097740 GO:0005737 GO:0097014 GO:0031981;paraflagellar rod(75%) GO:0097740;paraflagellar rod GO:0097740;paraflagellar rod GO:0097740		Tb927.3.4330:mRNA-p1;Tb927.3.4320:mRNA-p1;Tb927.3.4310:mRNA-p1;Tb927.3.4300:mRNA-p1;Tb927.3.4290:mRNA-p1;Tb11.v5.1055.1-p1;Tb927.11.860:mRNA-p1	Tb927.3.4330:mRNA-p1;Tb927.3.4320:mRNA-p1;Tb927.3.4310:mRNA-p1;Tb927.3.4300:mRNA-p1;Tb927.3.4290:mRNA-p1;Tb11.v5.1055.1-p1	Tb927.3.4330;Tb927.3.4320;Tb927.3.4310;Tb927.3.4300;Tb927.3.4290;Tb11.v5.1055	325	Tb927.3.4330:mRNA-p1 | transcript=Tb927.3.4330:mRNA | gene=Tb927.3.4330 | organism=Trypanosoma_brucei_brucei_TREU927 | gene_product=Paraflagellar rod protein 1-5 | transcript_product=Paraflagellar rod protein 1-5 | location=Tb927_03_v5.1:1217516-1219285(-)	Tb11.v5.1055.1;Tb927.3.4290:mRNA;Tb927.3.4300:mRNA;Tb927.3.4310:mRNA;Tb927.3.4320:mRNA;Tb927.3.4330:mRNA	1;1;1;1;1;1	Tb927_11_bin_v5.1:5,576,822..5,578,851(-);Tb927_03_v5.1:1,208,659..1,210,764(-);Tb927_03_v5.1:1,210,898..1,212,927(-);Tb927_03_v5.1:1,213,061..1,215,090(-);Tb927_03_v5.1:1,215,224..1,217,253(-);Tb927_03_v5.1:1,217,387..1,219,341(-)	*;*;*;*;*;*	GO:0031514	motile cilium	GO:0005516	calmodulin binding	N/A	N/A	GO:0005737;GO:0005929;GO:0031981;GO:0097014;GO:0097740	ciliary plasm;cilium;cytoplasm;nuclear lumen;paraflagellar rod	N/A	N/A	GO:0010608;GO:0043056;GO:0044458;GO:0060285	cilium-dependent cell motility;forward locomotion;motile cilium assembly;posttranscriptional regulation of gene expression	N/A;N/A;N/A;N/A;N/A;N/A	0	34	34	34	65.2	65.2	65.2	68.682	0	323.31	1311900000	116	0	0	0	33116000	14677000
	+	1.47142	2.83984		NADH-dependent fumarate reductase, putative;NADH-dependent fumarate reductase	glycosome GO:0020015 GO:0005737 GO:0097014 GO:0036064	cytoplasm(patchy), flagellar cytoplasm, basal body(region) GO:0020015 GO:0005737 GO:0097014 GO:0036064	Tb927.5.930:mRNA-p1;Tb11.v5.0613.1-p1;Tb927.11.6730.1-p1	Tb927.5.930:mRNA-p1;Tb11.v5.0613.1-p1	Tb927.5.930;Tb11.v5.0613	2111	Tb927.5.930:mRNA-p1 | transcript=Tb927.5.930:mRNA | gene=Tb927.5.930 | organism=Trypanosoma_brucei_brucei_TREU927 | gene_product=NADH-dependent fumarate reductase | transcript_product=NADH-dependent fumarate reductase | location=Tb927_05_v5.1:366462-369890	Tb11.v5.0613.1;Tb927.5.930:mRNA	1;1	Tb927_11_bin_v5.1:2,894,926..2,907,584(+);Tb927_05_v5.1:366,090..371,224(+)	*;*	N/A	N/A	GO:0000104;GO:0016491;GO:0016740;GO:0046872	metal ion binding;oxidoreductase activity;succinate dehydrogenase activity;transferase activity	GO:0017013;GO:0055114	obsolete oxidation-reduction process;protein flavinylation	GO:0005737;GO:0020015;GO:0036064;GO:0097014;N/A	ciliary basal body;ciliary plasm;cytoplasm;glycosome;N/A	GO:0016156;N/A	fumarate reductase (NADH) activity;N/A	GO:0008152;N/A	metabolic process;N/A	N/A;N/A	0	38	38	19	42.6	42.6	21.5	123.69	0	299.72	1213400000	155	0	0	0	28920000	13430000
	+	1.85439	2.83443		Purine-Responsive Element Binding Protein 2	cytoplasm, flagellar cytoplasm(weak) GO:0005737	cytoplasm(patchy, points) GO:0005737	Tb927.3.3060:mRNA-p1	Tb927.3.3060:mRNA-p1	Tb927.3.3060	1709	Tb927.3.3060:mRNA-p1 | transcript=Tb927.3.3060:mRNA | gene=Tb927.3.3060 | organism=Trypanosoma_brucei_brucei_TREU927 | gene_product=Purine-Responsive Element Binding Protein 2 | transcript_product=Purine-Responsive Element Binding Protein 2 | location=Tb92	Tb927.3.3060:mRNA	1	Tb927_03_v5.1:784,857..785,818(-)	*	N/A	N/A	N/A	N/A	N/A	N/A	GO:0005737	cytoplasm	GO:0003729	mRNA binding	GO:0010468;GO:0010608	posttranscriptional regulation of gene expression;regulation of gene expression	N/A	0	12	12	12	59.2	59.2	59.2	32.297	0	73.386	1925500000	98	0	0	0	13603000	19203000
	+	2.1118	2.83127		40S ribosomal protein SA, putative;40S ribosomal protein SA, putative	cytoplasm, flagellar cytoplasm(weak) GO:0005737	cytoplasm(patchy) GO:0005737	Tb927.11.10910:mRNA-p1;Tb927.11.10790:mRNA-p1	Tb927.11.10910:mRNA-p1;Tb927.11.10790:mRNA-p1	Tb927.11.10910;Tb927.11.10790	924	Tb927.11.10910:mRNA-p1 | transcript=Tb927.11.10910:mRNA | gene=Tb927.11.10910 | organism=Trypanosoma_brucei_brucei_TREU927 | gene_product=40S ribosomal protein SA, putative | transcript_product=40S ribosomal protein SA, putative | location=Tb927_11_v5.1:29	Tb927.11.10790:mRNA;Tb927.11.10910:mRNA	1;1	Tb927_11_v5.1:2,886,906..2,887,873(+);Tb927_11_v5.1:2,911,234..2,912,201(+)	*;*	GO:0005840;GO:0015935	ribosome;small ribosomal subunit	GO:0003735	structural constituent of ribosome	GO:0006412	translation	GO:0000314;GO:0005622;GO:0005737;GO:0022627	cytoplasm;cytosolic small ribosomal subunit;intracellular anatomical structure;organellar small ribosomal subunit	GO:0003729;GO:0003735;GO:0005515;GO:0044877	mRNA binding;protein binding;protein-containing complex binding;structural constituent of ribosome	GO:0000028;GO:0002181;GO:0006412	cytoplasmic translation;ribosomal small subunit assembly;translation	N/A;N/A	0	12	12	12	52.5	52.5	52.5	27.609	0	123.74	1524200000	77	0	9593000	6930700	69455000	37587000
	+	1.7428	2.82813		actin, putative		paraflagellar rod(75%), cytoplasm(75%) GO:0097740 GO:0005737	Tb927.9.5440:mRNA-p1	Tb927.9.5440:mRNA-p1	Tb927.9.5440	2927	Tb927.9.5440:mRNA-p1 | transcript=Tb927.9.5440:mRNA | gene=Tb927.9.5440 | organism=Trypanosoma_brucei_brucei_TREU927 | gene_product=actin, putative | transcript_product=actin, putative | location=Tb927_09_v5.1:943765-945030(+) | protein_length=421 | sequen	Tb927.9.5440:mRNA	1	Tb927_09_v5.1:943,621..945,152(+)	*	N/A	N/A	N/A	N/A	N/A	N/A	GO:0005737;GO:0005885;GO:0015629;GO:0097740	actin cytoskeleton;Arp2/3 protein complex;cytoplasm;paraflagellar rod	GO:0005200	structural constituent of cytoskeleton	GO:0007010;GO:0034314	Arp2/3 complex-mediated actin nucleation;cytoskeleton organization	N/A	0	16	16	16	46.3	46.3	46.3	46.749	0	87.423	1068900000	98	0	0	0	15553000	19550000
		0.869482	2.82733		40S ribosomal protein S9, putative;40S ribosomal protein S9, putative	cytoplasm(patchy, 50%), nucleolus(50%), cytoplasm(50%), flagellar cytoplasm(50%), nuclear lumen(50%) GO:0005737 GO:0005730 GO:0097014 GO:0031981;cytoplasm(patchy, 25%), nucleolus(25%), cytoplasm(reticulated, weak, 75%) GO:0005737	cytoplasm(reticulated, weak) GO:0005737 GO:0005730 GO:0097014 GO:0031981;cytoplasm(patchy) GO:0005737	Tb927.8.1110:mRNA-p1;Tb927.10.5610:mRNA-p1	Tb927.8.1110:mRNA-p1;Tb927.10.5610:mRNA-p1	Tb927.8.1110;Tb927.10.5610	744	Tb927.8.1110:mRNA-p1 | transcript=Tb927.8.1110:mRNA | gene=Tb927.8.1110 | organism=Trypanosoma_brucei_brucei_TREU927 | gene_product=40S ribosomal protein S9, putative | transcript_product=40S ribosomal protein S9, putative | location=Tb927_08_v5.1:355680-3	Tb927.10.5610:mRNA;Tb927.8.1110:mRNA	1;1	Tb927_10_v5.1:1,403,367..1,404,012(+);Tb927_08_v5.1:355,300..356,303(-)	*;*	GO:0015935	small ribosomal subunit	GO:0003723;GO:0003735;GO:0019843	RNA binding;rRNA binding;structural constituent of ribosome	GO:0006412	translation	GO:0005730;GO:0005737;GO:0005840;GO:0015935;GO:0022627;GO:0031981;GO:0097014	ciliary plasm;cytoplasm;cytosolic small ribosomal subunit;nuclear lumen;nucleolus;ribosome;small ribosomal subunit	GO:0003723;GO:0003735;GO:0019843	RNA binding;rRNA binding;structural constituent of ribosome	GO:0006412;GO:0045903	positive regulation of translational fidelity;translation	N/A;N/A	0	11	11	11	50.5	50.5	50.5	22.051	0	49.063	3044900000	91	0	33380000	24755000	159380000	65007000
		0.958855	2.81616		60S ribosomal protein L8, putative;60S ribosomal protein L8, putative	nucleolus(75%) GO:0005730	nucleolus(strong), cytoplasm GO:0005730 GO:0005737	Tb927.5.1110:mRNA-p1;Tb927.11.16280:mRNA-p1	Tb927.5.1110:mRNA-p1;Tb927.11.16280:mRNA-p1	Tb927.5.1110;Tb927.11.16280	1149	Tb927.5.1110:mRNA-p1 | transcript=Tb927.5.1110:mRNA | gene=Tb927.5.1110 | organism=Trypanosoma_brucei_brucei_TREU927 | gene_product=60S ribosomal protein L8, putative | transcript_product=60S ribosomal protein L8, putative | location=Tb927_05_v5.1:419367-4	Tb927.11.16280:mRNA;Tb927.5.1110:mRNA	1;1	Tb927_11_v5.1:4,320,242..4,321,144(-);Tb927_05_v5.1:419,336..420,769(+)	*;*	GO:0005840	ribosome	GO:0003735	structural constituent of ribosome	GO:0006412	translation	GO:0005622;GO:0005730;GO:0005737;GO:0005840;GO:0022625	cytoplasm;cytosolic large ribosomal subunit;intracellular anatomical structure;nucleolus;ribosome	GO:0003723;GO:0003735;GO:0044877	protein-containing complex binding;RNA binding;structural constituent of ribosome	GO:0002181;GO:0006412	cytoplasmic translation;translation	N/A;N/A	0	17	17	17	63.1	63.1	63.1	28.314	0	205.95	2842900000	101	0	36009000	18370000	90096000	100750000
	+	1.366	2.81614		ATP-dependent DEAD/H RNA helicase, putative		cytoplasm(patchy) GO:0005737	Tb927.3.2600:mRNA-p1	Tb927.3.2600:mRNA-p1	Tb927.3.2600	1692	Tb927.3.2600:mRNA-p1 | transcript=Tb927.3.2600:mRNA | gene=Tb927.3.2600 | organism=Trypanosoma_brucei_brucei_TREU927 | gene_product=ATP-dependent DEAD/H RNA helicase, putative | transcript_product=ATP-dependent DEAD/H RNA helicase, putative | location=Tb92	Tb927.3.2600:mRNA	1	Tb927_03_v5.1:652,232..659,249(-)	*	N/A	N/A	GO:0003676;GO:0004386;GO:0005524	ATP binding;helicase activity;nucleic acid binding	N/A	N/A	GO:0005737	cytoplasm	N/A	N/A	N/A	N/A	N/A	0	62	62	62	35.1	35.1	35.1	244.99	0	302.69	1131300000	172	0	0	0	37508000	10673000
		1.07942	2.80326		40S ribosomal protein S24E, putative;40S ribosomal protein S24E, putative	cytoplasm(patchy) GO:0005737;cytoplasm(patchy) GO:0005737	cytoplasm(patchy) GO:0005737	Tb927.10.7340:mRNA-p1;Tb927.10.7330:mRNA-p1	Tb927.10.7340:mRNA-p1;Tb927.10.7330:mRNA-p1	Tb927.10.7340;Tb927.10.7330	791	Tb927.10.7340:mRNA-p1 | transcript=Tb927.10.7340:mRNA | gene=Tb927.10.7340 | organism=Trypanosoma_brucei_brucei_TREU927 | gene_product=40S ribosomal protein S24E, putative | transcript_product=40S ribosomal protein S24E, putative | location=Tb927_10_v5.1:1	Tb927.10.7330:mRNA;Tb927.10.7340:mRNA	1;1	Tb927_10_v5.1:1,850,502..1,851,033(-);Tb927_10_v5.1:1,851,284..1,851,778(-)	*;*	GO:0005840	ribosome	GO:0003735	structural constituent of ribosome	GO:0006412	translation	GO:0005737;GO:0005840	cytoplasm;ribosome	GO:0003735;GO:0042301	phosphate ion binding;structural constituent of ribosome	GO:0006412	translation	N/A;N/A	0	7	7	7	44.5	44.5	44.5	15.683	0	129.91	1900000000	63	0	32472000	18341000	96385000	97338000
		1.28825	2.79921		hypothetical protein, conserved			Tb11.v5.0365.1-p1	Tb11.v5.0365.1-p1	Tb11.v5.0365	241	Tb11.v5.0365.1-p1 | transcript=Tb11.v5.0365.1 | gene=Tb11.v5.0365 | organism=Trypanosoma_brucei_brucei_TREU927 | gene_product=hypothetical protein, conserved | transcript_product=hypothetical protein, conserved | location=Tb927_11_bin_v5.1:1223367-1225607(	Tb11.v5.0365.1	1	Tb927_11_bin_v5.1:1,222,968..1,225,769(-)	*	N/A	N/A	N/A	N/A	N/A	N/A	N/A	N/A	N/A	N/A	N/A	N/A	N/A	0	32	32	5	35.8	35.8	7.2	82.854	0	216.73	2890200000	161	0	0	0	23033000	25874000
	+	2.66079	2.79833		Sas10/Utp3/C1D family/Sas10 C-terminal domain containing protein, putative		cytoplasm(points) GO:0005737	Tb927.11.8050:mRNA-p1	Tb927.11.8050:mRNA-p1	Tb927.11.8050	1457	Tb927.11.8050:mRNA-p1 | transcript=Tb927.11.8050:mRNA | gene=Tb927.11.8050 | organism=Trypanosoma_brucei_brucei_TREU927 | gene_product=Sas10/Utp3/C1D family/Sas10 C-terminal domain containing protein, putative | transcript_product=Sas10/Utp3/C1D family/Sas	Tb927.11.8050:mRNA	1	Tb927_11_v5.1:2,260,391..2,262,305(+)	*	N/A	N/A	N/A	N/A	N/A	N/A	GO:0005634;GO:0005737	cytoplasm;nucleus	N/A	N/A	N/A	N/A	N/A	0	24	24	24	44.2	44.2	44.2	60.004	0	169.56	1331000000	102	0	0	0	13103000	20994000
	+	1.67576	2.79726		nucleic acid binding protein, putative	nucleoplasm GO:0005654	nucleoplasm, cytoplasm(weak, points) GO:0005654	Tb927.11.9510:mRNA-p1	Tb927.11.9510:mRNA-p1	Tb927.11.9510	1507	Tb927.11.9510:mRNA-p1 | transcript=Tb927.11.9510:mRNA | gene=Tb927.11.9510 | organism=Trypanosoma_brucei_brucei_TREU927 | gene_product=nucleic acid binding protein, putative | transcript_product=nucleic acid binding protein, putative | location=Tb927_11_v5	Tb927.11.9510:mRNA	1	Tb927_11_v5.1:2,594,663..2,596,431(-)	*	N/A	N/A	GO:0003676;GO:0008270	nucleic acid binding;zinc ion binding	N/A	N/A	GO:0005634;GO:0005654;GO:0005737;GO:0034399	cytoplasm;nuclear periphery;nucleoplasm;nucleus	GO:0003676;GO:0003727;GO:0003729;GO:0045182	mRNA binding;nucleic acid binding;single-stranded RNA binding;translation regulator activity	GO:2000767	positive regulation of cytoplasmic translation	N/A	0	22	22	22	58.1	58.1	58.1	56.606	0	147.81	842390000	113	0	0	0	10917000	17676000
	+	1.53171	2.78608		fibrillarin, putative;fibrillarin, putative	nucleolus(peripheral, points), cytoplasm, nucleoplasm(points), nuclear lumen GO:0005730 GO:0005737 GO:0005654 GO:0031981	nucleolus(strong), nucleus(points, weak) GO:0005730 GO:0005737 GO:0005654 GO:0031981	Tb927.10.14630:mRNA-p1;Tb927.10.14750:mRNA-p1	Tb927.10.14630:mRNA-p1;Tb927.10.14750:mRNA-p1	Tb927.10.14630;Tb927.10.14750	550	Tb927.10.14630:mRNA-p1 | transcript=Tb927.10.14630:mRNA | gene=Tb927.10.14630 | organism=Trypanosoma_brucei_brucei_TREU927 | gene_product=fibrillarin, putative | transcript_product=fibrillarin, putative | location=Tb927_10_v5.1:3582443-3583129(-) | protein	Tb927.10.14630:mRNA;Tb927.10.14750:mRNA	1;1	Tb927_10_v5.1:3,582,443..3,583,290(-);Tb927_10_v5.1:3,598,118..3,599,425(-)	*;*	N/A	N/A	GO:0003723;GO:0008168	methyltransferase activity;RNA binding	GO:0006364	rRNA processing	GO:0005634;GO:0005654;GO:0005730;GO:0005737;GO:0015030;GO:0031428;GO:0031981;GO:0032040	box C/D RNP complex;Cajal body;cytoplasm;nuclear lumen;nucleolus;nucleoplasm;nucleus;small-subunit processome	GO:0003723;GO:0008649;GO:0042301;GO:1990259	histone-glutamine methyltransferase activity;phosphate ion binding;RNA binding;rRNA methyltransferase activity	GO:0000494;GO:0006364;GO:0031167;GO:1990258	box C/D RNA 3'-end processing;histone glutamine methylation;rRNA methylation;rRNA processing	N/A;N/A	0	11	11	11	51.3	51.3	51.3	24.997	0	125.57	385810000	43	0	0	0	15301000	11500000
		1.11849	2.77791		chrXI additional, unordered contigs;chrXI additional, unordered contigs;ribosomal protein S11, putative;40S ribosomal protein S14	cytoplasm(patchy), nucleolus(75%) GO:0005737 GO:0005730	cytoplasm(patchy), nucleolus GO:0005737 GO:0005730	Tb927.6.4980:mRNA-p1;Tb927.11.7705:mRNA-p1;Tb11.0390:mRNA-p1;Tb11.0290:mRNA-p1	Tb927.6.4980:mRNA-p1;Tb927.11.7705:mRNA-p1;Tb11.0390:mRNA-p1;Tb11.0290:mRNA-p1	Tb927.6.4980;Tb927.11.7705;Tb11.0390;Tb11.0290	169	Tb927.6.4980:mRNA-p1 | transcript=Tb927.6.4980:mRNA | gene=Tb927.6.4980 | organism=Trypanosoma_brucei_brucei_TREU927 | gene_product=40S ribosomal protein S14 | transcript_product=40S ribosomal protein S14 | location=Tb927_06_v5.1:1370239-1370673(+) | prote	Tb11.0290:mRNA;Tb11.0390:mRNA;Tb927.11.7705:mRNA;Tb927.6.4980:mRNA	1;1;1;1	tryp_XI-1036e06.p1k:1,731..2,390(+);tryp_XI-1036e06.p1k:29,081..29,734(+);Tb927_11_v5.1:2,185,275..2,185,927(-);Tb927_06_v5.1:1,370,227..1,370,758(+)	*;*;*;*	GO:0005840	ribosome	GO:0003735	structural constituent of ribosome	GO:0006412	translation	GO:0005730;GO:0005737;GO:0015935	cytoplasm;nucleolus;small ribosomal subunit	GO:0003735;GO:0048027;GO:0070181	mRNA 5'-UTR binding;small ribosomal subunit rRNA binding;structural constituent of ribosome	GO:0000028;GO:0000462;GO:0006412	maturation of SSU-rRNA from tricistronic rRNA transcript (SSU-rRNA, 5.8S rRNA, LSU-rRNA);ribosomal small subunit assembly;translation	N/A;N/A;N/A;N/A	0	9	9	9	47.2	47.2	47.2	15.513	0	233.34	2094300000	101	0	36241000	14605000	98170000	94314000
	+	2.65737	2.77575		prolyl endopeptidase	cytoplasm(points) GO:0005737 GO:0097014	cytoplasm(50%), flagellar cytoplasm(50%) GO:0005737 GO:0097014	Tb927.10.8020:mRNA-p1	Tb927.10.8020:mRNA-p1	Tb927.10.8020	820	Tb927.10.8020:mRNA-p1 | transcript=Tb927.10.8020:mRNA | gene=Tb927.10.8020 | organism=Trypanosoma_brucei_brucei_TREU927 | gene_product=prolyl endopeptidase | transcript_product=prolyl endopeptidase | location=Tb927_10_v5.1:1997309-1999405(-) | protein_leng	Tb927.10.8020:mRNA	1	Tb927_10_v5.1:1,997,070..1,999,505(-)	*	N/A	N/A	GO:0004252;GO:0008236	serine-type endopeptidase activity;serine-type peptidase activity	GO:0006508	proteolysis	GO:0005634;GO:0005737;GO:0005829;GO:0097014	ciliary plasm;cytoplasm;cytosol;nucleus	GO:0004175;GO:0004252;GO:0019786;GO:0070012	Atg8-specific protease activity;endopeptidase activity;oligopeptidase activity;serine-type endopeptidase activity	GO:0006508	proteolysis	N/A	0	33	33	33	58.5	58.5	58.5	77.624	0	158.55	567980000	101	0	0	0	17281000	10259000
	+	2.35293	2.76579		leucine-rich repeat protein (LRRP), putative	cytoplasm(reticulated) GO:0005737 GO:0005930	axoneme, cytoplasm(points, weak) GO:0005737 GO:0005930	Tb927.11.1960:mRNA-p1	Tb927.11.1960:mRNA-p1	Tb927.11.1960	1188	Tb927.11.1960:mRNA-p1 | transcript=Tb927.11.1960:mRNA | gene=Tb927.11.1960 | organism=Trypanosoma_brucei_brucei_TREU927 | gene_product=leucine-rich repeat protein (LRRP), putative | transcript_product=leucine-rich repeat protein (LRRP), putative | location	Tb927.11.1960:mRNA	1	Tb927_11_v5.1:571,777..573,078(+)	*	N/A	N/A	GO:0005515	protein binding	N/A	N/A	GO:0005737;GO:0005930	axoneme;cytoplasm	N/A	N/A	N/A	N/A	N/A	0	16	16	16	60.7	60.7	60.7	42.608	0	157.85	1135300000	97	0	0	0	12745000	20812000
		0.951894	2.76205		E2-like ubiquitin-conjugation enzyme		cytoplasm, flagellar cytoplasm GO:0005737 GO:0097014	Tb927.2.1890:mRNA-p1	Tb927.2.1890:mRNA-p1	Tb927.2.1890	1540	Tb927.2.1890:mRNA-p1 | transcript=Tb927.2.1890:mRNA | gene=Tb927.2.1890 | organism=Trypanosoma_brucei_brucei_TREU927 | gene_product=E2-like ubiquitin-conjugation enzyme | transcript_product=E2-like ubiquitin-conjugation enzyme | location=Tb927_02_v5.1:3508	Tb927.2.1890:mRNA	1	Tb927_02_v5.1:350,619..352,677(+)	*	N/A	N/A	N/A	N/A	N/A	N/A	GO:0000153;GO:0005737;GO:0005829;GO:0097014	ciliary plasm;cytoplasm;cytoplasmic ubiquitin ligase complex;cytosol	GO:0019776	Atg8 ligase activity	GO:0000045;GO:0000422;GO:0006914;GO:0015031;GO:0044804	autophagosome assembly;autophagy;autophagy of mitochondrion;autophagy of nucleus;protein transport	N/A	0	8	8	8	44.5	44.5	44.5	33.628	0	98.998	574050000	49	0	0	0	10772000	15096000
	+	1.94683	2.75349		Protein arginine N-methyltransferase 1, prozyme	cytoplasm(patchy), nucleus(weak) GO:0005737		Tb927.10.3560:mRNA-p1	Tb927.10.3560:mRNA-p1	Tb927.10.3560	678	Tb927.10.3560:mRNA-p1 | transcript=Tb927.10.3560:mRNA | gene=Tb927.10.3560 | organism=Trypanosoma_brucei_brucei_TREU927 | gene_product=Protein arginine N-methyltransferase 1, prozyme | transcript_product=Protein arginine N-methyltransferase 1, prozyme | lo	Tb927.10.3560:mRNA	1	Tb927_10_v5.1:921,881..923,141(+)	*	N/A	N/A	N/A	N/A	N/A	N/A	GO:0005737;GO:0035097	cytoplasm;histone methyltransferase complex	GO:0003729;GO:0005515;GO:0008469	histone-arginine N-methyltransferase activity;mRNA binding;protein binding	GO:0016571	histone methylation	N/A	0	15	15	15	49.4	49.4	49.4	42.121	0	74.204	506550000	65	0	0	0	21337000	17534000
	+	2.44148	2.74722	Hyp Con	hypothetical protein, conserved	nuclear pore, cytoplasm(reticulated, weak) GO:0005643	nuclear pore, cytoplasm(reticulated, points, weak) GO:0005643	Tb927.6.890:mRNA-p1	Tb927.6.890:mRNA-p1	Tb927.6.890	2264	Tb927.6.890:mRNA-p1 | transcript=Tb927.6.890:mRNA | gene=Tb927.6.890 | organism=Trypanosoma_brucei_brucei_TREU927 | gene_product=hypothetical protein, conserved | transcript_product=hypothetical protein, conserved | location=Tb927_06_v5.1:379752-384446(-)	Tb927.6.890:mRNA	1	Tb927_06_v5.1:379,752..384,581(-)	*	N/A	N/A	N/A	N/A	N/A	N/A	GO:0005634;GO:0005643	nuclear pore;nucleus	N/A	N/A	N/A	N/A	N/A	0	41	41	41	35.1	35.1	35.1	173.05	0	323.31	1531700000	153	0	0	0	19848000	32860000
	+	1.55236	2.74607		Vacuolar proton pump subunit B, putative	acidocalcisome GO:0020022	acidocalcisome GO:0020022	Tb927.11.11690:mRNA-p1	Tb927.11.11690:mRNA-p1	Tb927.11.11690	957	Tb927.11.11690:mRNA-p1 | transcript=Tb927.11.11690:mRNA | gene=Tb927.11.11690 | organism=Trypanosoma_brucei_brucei_TREU927 | gene_product=Vacuolar proton pump subunit B, putative | transcript_product=Vacuolar proton pump subunit B, putative | location=Tb92	Tb927.11.11690:mRNA	1	Tb927_11_v5.1:3,135,788..3,138,260(+)	*	GO:0033180	proton-transporting V-type ATPase, V1 domain	GO:0005524;GO:0016787	ATP binding;hydrolase activity	GO:0046034;GO:1902600	ATP metabolic process;proton transmembrane transport	GO:0000331;GO:0005764;GO:0020022;GO:0046611;GO:0055037	acidocalcisome;contractile vacuole;lysosomal proton-transporting V-type ATPase complex;lysosome;recycling endosome	GO:0008553	P-type proton-exporting transporter activity	GO:0006897;GO:0042493;GO:1902600	endocytosis;proton transmembrane transport;response to drug	N/A	0	25	25	25	59.2	59.2	59.2	55.619	0	323.31	1934300000	183	0	0	0	12903000	20589000
		1.03268	2.74201		paraflagellar rod component, putative	paraflagellar rod GO:0097740 GO:0005737 GO:0097014 GO:0031981	cytoplasm, flagellar cytoplasm, nuclear lumen GO:0097740 GO:0005737 GO:0097014 GO:0031981	Tb927.10.11300:mRNA-p1	Tb927.10.11300:mRNA-p1	Tb927.10.11300	432	Tb927.10.11300:mRNA-p1 | transcript=Tb927.10.11300:mRNA | gene=Tb927.10.11300 | organism=Trypanosoma_brucei_brucei_TREU927 | gene_product=paraflagellar rod component, putative | transcript_product=paraflagellar rod component, putative | location=Tb927_10_v	Tb927.10.11300:mRNA	1	Tb927_10_v5.1:2,760,412..2,761,091(+)	*	N/A	N/A	N/A	N/A	N/A	N/A	GO:0005737;GO:0016281;GO:0031981;GO:0097014;GO:0097740	ciliary plasm;cytoplasm;eukaryotic translation initiation factor 4F complex;nuclear lumen;paraflagellar rod	N/A	N/A	N/A	N/A	N/A	0	6	6	6	50	50	50	14.328	0	18.521	432760000	22	0	0	0	26160000	13950000
	+	2.47835	2.736	NUP92	Myosin-like protein 2	nucleus(points, cell cycle dependent), cytoplasm(weak), spindle pole GO:0005634 GO:0000922	nucleus(points, cell cycle dependent), spindle pole GO:0005634 GO:0000922	Tb927.9.1340:mRNA-p1	Tb927.9.1340:mRNA-p1	Tb927.9.1340	2812	Tb927.9.1340:mRNA-p1 | transcript=Tb927.9.1340:mRNA | gene=Tb927.9.1340 | organism=Trypanosoma_brucei_brucei_TREU927 | gene_product=Myosin-like protein 2 | transcript_product=Myosin-like protein 2 | location=Tb927_09_v5.1:336174-338615(-) | protein_length=	Tb927.9.1340:mRNA	1	Tb927_09_v5.1:336,035..338,627(-)	*	N/A	N/A	N/A	N/A	N/A	N/A	GO:0000922;GO:0005634;GO:0005643;GO:0005816;GO:0044615	nuclear pore;nuclear pore nuclear basket;nucleus;spindle pole;spindle pole body	N/A	N/A	N/A	N/A	N/A	0	35	35	35	47.2	47.2	47.2	92.363	0	315.35	1136100000	159	0	0	0	15177000	26808000
		1.19474	2.73508		Flabarin, putative	nuclear lumen, endocytic GO:0031981 GO:0030133 GO:0060170 GO:0020016 GO:0120267	flagellar membrane(75%, strong), flagellar pocket(75%, strong), pellicular membrane(75%) GO:0031981 GO:0030133 GO:0060170 GO:0020016 GO:0120267	Tb927.11.2410:mRNA-p1	Tb927.11.2410:mRNA-p1	Tb927.11.2410	1215	Tb927.11.2410:mRNA-p1 | transcript=Tb927.11.2410:mRNA | gene=Tb927.11.2410 | organism=Trypanosoma_brucei_brucei_TREU927 | gene_product=Flabarin, putative | transcript_product=Flabarin, putative | location=Tb927_11_v5.1:701086-701754(-) | protein_length=222	Tb927.11.2410:mRNA	1	Tb927_11_v5.1:700,927..701,841(-)	*	N/A	N/A	N/A	N/A	N/A	N/A	GO:0005737;GO:0005886;GO:0005929;GO:0020016;GO:0030133;GO:0031981;GO:0060170;GO:0120267	ciliary membrane;ciliary pocket;cilium;cytoplasm;nuclear lumen;pellicular membrane;plasma membrane;transport vesicle	N/A	N/A	N/A	N/A	N/A	0	12	12	12	67.1	67.1	67.1	24.58	0	108.67	575330000	59	0	0	0	14083000	11320000
		1.04364	2.72467		Lariat debranching enzyme, C-terminal domain containing protein, putative	nucleus(50%), cytoplasm(weak) GO:0005634 GO:0031981	nuclear lumen(100%), basal body(<10%), pro-basal body(<10%) GO:0005634 GO:0031981	Tb927.5.2130:mRNA-p1	Tb927.5.2130:mRNA-p1	Tb927.5.2130	2023	Tb927.5.2130:mRNA-p1 | transcript=Tb927.5.2130:mRNA | gene=Tb927.5.2130 | organism=Trypanosoma_brucei_brucei_TREU927 | gene_product=Lariat debranching enzyme, C-terminal domain containing protein, putative | transcript_product=Lariat debranching enzyme, C-	Tb927.5.2130:mRNA	1	Tb927_05_v5.1:727,259..730,580(-)	*	N/A	N/A	GO:0016787;GO:0016788	hydrolase activity;hydrolase activity, acting on ester bonds	GO:0006397	mRNA processing	GO:0005634;GO:0031981	nuclear lumen;nucleus	GO:0008419	RNA lariat debranching enzyme activity	GO:0000398	mRNA splicing, via spliceosome	N/A	0	24	24	24	53	53	53	56.954	0	192.15	1048400000	94	0	0	0	11856000	19526000
		1.18104	2.72425		succinyl-CoA ligase [GDP-forming] beta-chain, putative			Tb927.10.7410:mRNA-p1	Tb927.10.7410:mRNA-p1	Tb927.10.7410	793	Tb927.10.7410:mRNA-p1 | transcript=Tb927.10.7410:mRNA | gene=Tb927.10.7410 | organism=Trypanosoma_brucei_brucei_TREU927 | gene_product=succinyl-CoA ligase [GDP-forming] beta-chain, putative | transcript_product=succinyl-CoA ligase [GDP-forming] beta-chain,	Tb927.10.7410:mRNA	1	Tb927_10_v5.1:1,868,838..1,871,292(-)	*	N/A	N/A	GO:0003824;GO:0005524	ATP binding;catalytic activity	GO:0006099	tricarboxylic acid cycle	GO:0005739	mitochondrion	N/A	N/A	N/A	N/A	N/A	0	21	21	21	64.4	64.4	64.4	44.905	0	243.01	994580000	97	0	0	0	39122000	12492000
		1.17959	2.7196		nuclear RNA binding domain 1;nuclear RNA binding domain 2	cytoplasm(patchy, <10%), cytoplasm(weak, patchy) GO:0030133 GO:0005737;cytoplasm(patchy) GO:0005737	endocytic, cytoplasm GO:0030133 GO:0005737;cytoplasm(patchy) GO:0005737	Tb927.11.14020:mRNA-p1;Tb927.11.14000:mRNA-p1	Tb927.11.14020:mRNA-p1;Tb927.11.14000:mRNA-p1	Tb927.11.14020;Tb927.11.14000	1049	Tb927.11.14020:mRNA-p1 | transcript=Tb927.11.14020:mRNA | gene=Tb927.11.14020 | organism=Trypanosoma_brucei_brucei_TREU927 | gene_product=nuclear RNA binding domain 2 | transcript_product=nuclear RNA binding domain 2 | location=Tb927_11_v5.1:3711538-371237	Tb927.11.14000:mRNA;Tb927.11.14020:mRNA	1;1	Tb927_11_v5.1:3,709,414..3,710,358(+);Tb927_11_v5.1:3,711,482..3,712,463(+)	*;*	N/A	N/A	GO:0003676	nucleic acid binding	N/A	N/A	GO:0005634;GO:0005737;GO:0030133;GO:1990904	cytoplasm;nucleus;ribonucleoprotein complex;transport vesicle	GO:0003723;GO:0003729;GO:0005515	mRNA binding;protein binding;RNA binding	GO:0006396	RNA processing	N/A;N/A	0	16	16	16	48.7	48.7	48.7	30.274	0	141.61	4221000000	166	0	27280000	10474000	74717000	69513000
		0.542174	2.71556		40S ribosomal proteins S11, putative		cytoplasm(patchy, 75%) GO:0005737	Tb927.10.560:mRNA-p1	Tb927.10.560:mRNA-p1	Tb927.10.560	743	Tb927.10.560:mRNA-p1 | transcript=Tb927.10.560:mRNA | gene=Tb927.10.560 | organism=Trypanosoma_brucei_brucei_TREU927 | gene_product=40S ribosomal proteins S11, putative | transcript_product=40S ribosomal proteins S11, putative | location=Tb927_10_v5.1:1471	Tb927.10.560:mRNA	1	Tb927_10_v5.1:147,101..147,948(+)	*	GO:0005840	ribosome	GO:0003735	structural constituent of ribosome	GO:0006412	translation	GO:0000314;GO:0005622;GO:0005737;GO:0005840;GO:0022627	cytoplasm;cytosolic small ribosomal subunit;intracellular anatomical structure;organellar small ribosomal subunit;ribosome	GO:0003729;GO:0003735	mRNA binding;structural constituent of ribosome	GO:0006412	translation	N/A	0	13	1	1	50	6.9	6.9	20.087	0	48.803	783990000	27	0	63865000	0	58312000	34489000
	+	1.98224	2.71409		The ARF-like 2 binding protein BART, putative	cytoplasm, flagellar cytoplasm GO:0005737 GO:0097014	cytoplasm, flagellar cytoplasm(strong) GO:0005737 GO:0097014	Tb927.10.5810:mRNA-p1	Tb927.10.5810:mRNA-p1	Tb927.10.5810	749	Tb927.10.5810:mRNA-p1 | transcript=Tb927.10.5810:mRNA | gene=Tb927.10.5810 | organism=Trypanosoma_brucei_brucei_TREU927 | gene_product=The ARF-like 2 binding protein BART, putative | transcript_product=The ARF-like 2 binding protein BART, putative | locati	Tb927.10.5810:mRNA	1	Tb927_10_v5.1:1,440,635..1,443,044(-)	*	N/A	N/A	N/A	N/A	N/A	N/A	GO:0005737;GO:0005930;GO:0097014;GO:0097546	axoneme;ciliary base;ciliary plasm;cytoplasm	N/A	N/A	GO:0042493	response to drug	N/A	0	28	28	28	55	55	55	48.257	0	323.31	1770100000	146	0	0	0	12972000	18743000
	+	2.26866	2.71118		69 kDa paraflagellar rod protein, putative;Paraflagellar rod protein 2-1;Paraflagellar rod protein 2-2;Paraflagellar rod protein 2-3;Paraflagellar rod protein 2-4;Paraflagellar rod protein 2-5	paraflagellar rod GO:0097740;paraflagellar rod GO:0097740;paraflagellar rod GO:0097740;paraflagellar rod GO:0097740;paraflagellar rod(50%), cytoplasm(50%), flagellar cytoplasm(50%), nuclear lumen(50%) GO:0097740 GO:0005737 GO:0097014 GO:0031981	paraflagellar rod GO:0097740;paraflagellar rod GO:0097740	Tb927.8.5010:mRNA-p1;Tb927.8.5000:mRNA-p1;Tb927.8.4990:mRNA-p1;Tb927.8.4980:mRNA-p1;Tb927.8.4970:mRNA-p1;Tb11.v5.0538.1-p1	Tb927.8.5010:mRNA-p1;Tb927.8.5000:mRNA-p1;Tb927.8.4990:mRNA-p1;Tb927.8.4980:mRNA-p1;Tb927.8.4970:mRNA-p1;Tb11.v5.0538.1-p1	Tb927.8.5010;Tb927.8.5000;Tb927.8.4990;Tb927.8.4980;Tb927.8.4970;Tb11.v5.0538	274	Tb927.8.5010:mRNA-p1 | transcript=Tb927.8.5010:mRNA | gene=Tb927.8.5010 | organism=Trypanosoma_brucei_brucei_TREU927 | gene_product=Paraflagellar rod protein 2-5 | transcript_product=Paraflagellar rod protein 2-5 | location=Tb927_08_v5.1:1483434-1485236(+)	Tb11.v5.0538.1;Tb927.8.4970:mRNA;Tb927.8.4980:mRNA;Tb927.8.4990:mRNA;Tb927.8.5000:mRNA;Tb927.8.5010:mRNA	1;1;1;1;1;1	Tb927_11_bin_v5.1:2,347,096..2,348,951(-);Tb927_08_v5.1:1,474,765..1,476,763(+);Tb927_08_v5.1:1,476,908..1,478,917(+);Tb927_08_v5.1:1,479,062..1,480,928(+);Tb927_08_v5.1:1,481,216..1,483,225(+);Tb927_08_v5.1:1,483,370..1,485,373(+)	*;*;*;*;*;*	GO:0031514	motile cilium	GO:0005516	calmodulin binding	N/A	N/A	GO:0005737;GO:0005929;GO:0031981;GO:0097014;GO:0097740	ciliary plasm;cilium;cytoplasm;nuclear lumen;paraflagellar rod	N/A	N/A	GO:0043056;GO:0044458;GO:0060285	cilium-dependent cell motility;forward locomotion;motile cilium assembly	N/A;N/A;N/A;N/A;N/A;N/A	0	40	40	40	71.8	71.8	71.8	69.596	0	323.31	1611500000	150	0	0	0	15340000	12618000
		1.12184	2.70011		60S acidic ribosomal protein, putative		cytoplasm(patchy) GO:0005737	Tb927.9.5690:mRNA-p1	Tb927.9.5690:mRNA-p1	Tb927.9.5690	2931	Tb927.9.5690:mRNA-p1 | transcript=Tb927.9.5690:mRNA | gene=Tb927.9.5690 | organism=Trypanosoma_brucei_brucei_TREU927 | gene_product=60S acidic ribosomal protein, putative | transcript_product=60S acidic ribosomal protein, putative | location=Tb927_09_v5.1:	Tb927.9.5690:mRNA	1	Tb927_09_v5.1:975,973..976,569(+)	*	GO:0005840	ribosome	GO:0003735	structural constituent of ribosome	GO:0006412;GO:0006414	translation;translational elongation	GO:0005622;GO:0005737;GO:0005840	cytoplasm;intracellular anatomical structure;ribosome	GO:0003735	structural constituent of ribosome	GO:0006412;GO:0006414	translation;translational elongation	N/A	0	8	8	8	92.9	92.9	92.9	11.09	0	52.41	215090000	24	0	0	0	13160000	14363000
	+	1.73805	2.69735		hypothetical protein, conserved	nucleolus(peripheral, points) GO:0005730 GO:0005634	nucleolus, nucleus(points), cytoplasm(patchy, weak) GO:0005730 GO:0005634	Tb927.9.10400:mRNA-p1	Tb927.9.10400:mRNA-p1	Tb927.9.10400	2742	Tb927.9.10400:mRNA-p1 | transcript=Tb927.9.10400:mRNA | gene=Tb927.9.10400 | organism=Trypanosoma_brucei_brucei_TREU927 | gene_product=hypothetical protein, conserved | transcript_product=hypothetical protein, conserved | location=Tb927_09_v5.1:1628940-163	Tb927.9.10400:mRNA	1	Tb927_09_v5.1:1,628,825..1,630,370(-)	*	N/A	N/A	GO:0005515	protein binding	N/A	N/A	GO:0005634;GO:0005730	nucleolus;nucleus	GO:0003729	mRNA binding	N/A	N/A	N/A	0	7	7	7	12.2	12.2	12.2	50.645	0	103.05	1855200000	79	0	0	0	19847000	20481000
		1.24514	2.67861	GCS	gamma-glutamylcysteine synthetase	nucleoplasm GO:0005654		Tb927.10.12370:mRNA-p1	Tb927.10.12370:mRNA-p1	Tb927.10.12370	464	Tb927.10.12370:mRNA-p1 | transcript=Tb927.10.12370:mRNA | gene=Tb927.10.12370 | organism=Trypanosoma_brucei_brucei_TREU927 | gene_product=gamma-glutamylcysteine synthetase | transcript_product=gamma-glutamylcysteine synthetase | location=Tb927_10_v5.1:3000	Tb927.10.12370:mRNA	1	Tb927_10_v5.1:3,000,148..3,002,239(-)	*	N/A	N/A	GO:0003824;GO:0004357	catalytic activity;glutamate-cysteine ligase activity	GO:0006750	glutathione biosynthetic process	GO:0005654	nucleoplasm	GO:0004357	glutamate-cysteine ligase activity	GO:0000302;GO:0006750;GO:0019342	glutathione biosynthetic process;response to reactive oxygen species;trypanothione biosynthetic process	N/A	0	23	23	23	39.9	39.9	39.9	77.467	0	135.58	789380000	91	0	0	0	11773000	21521000
		1.25237	2.67794		small GTP-binding protein, putative;ras-like small GTPase, putative			Tb927.5.4500:mRNA-p1;Tb05.5K5.150:mRNA-p1	Tb927.5.4500:mRNA-p1;Tb05.5K5.150:mRNA-p1	Tb927.5.4500;Tb05.5K5.150	143	Tb927.5.4500:mRNA-p1 | transcript=Tb927.5.4500:mRNA | gene=Tb927.5.4500 | organism=Trypanosoma_brucei_brucei_TREU927 | gene_product=ras-like small GTPase, putative | transcript_product=ras-like small GTPase, putative | location=Tb927_05_v5.1:1383439-138402	Tb05.5K5.150:mRNA;Tb927.5.4500:mRNA	1;1	5K5_v5.1:28,569..29,197(-);Tb927_05_v5.1:1,383,439..1,384,067(-)	*;*	GO:0005794	Golgi apparatus	GO:0005525	GTP binding	GO:0006886	intracellular protein transport	GO:0005783;GO:0030127;GO:0070971	COPII vesicle coat;endoplasmic reticulum;endoplasmic reticulum exit site	GO:0003924	GTPase activity	GO:0003400;GO:0006886;GO:0006888;GO:0016050;GO:0061024;GO:0070863	endoplasmic reticulum to Golgi vesicle-mediated transport;intracellular protein transport;membrane organization;positive regulation of protein exit from endoplasmic reticulum;regulation of COPII vesicle coating;vesicle organization	N/A;N/A	0	11	11	11	72.7	72.7	72.7	21.771	0	128.46	718340000	82	0	0	0	11010000	11599000
	+	1.47967	2.67566		C2H2 type zinc-finger (2 copies), putative		cytoplasm(50%), flagellar cytoplasm(50%), cytoplasm(points, weak, 50%) GO:0005737 GO:0097014	Tb927.6.3250:mRNA-p1	Tb927.6.3250:mRNA-p1	Tb927.6.3250	2190	Tb927.6.3250:mRNA-p1 | transcript=Tb927.6.3250:mRNA | gene=Tb927.6.3250 | organism=Trypanosoma_brucei_brucei_TREU927 | gene_product=C2H2 type zinc-finger (2 copies), putative | transcript_product=C2H2 type zinc-finger (2 copies), putative | location=Tb927_	Tb927.6.3250:mRNA	1	Tb927_06_v5.1:961,648..962,966(+)	*	N/A	N/A	N/A	N/A	N/A	N/A	GO:0005737;GO:0031981;GO:0097014	ciliary plasm;cytoplasm;nuclear lumen	GO:0008270	zinc ion binding	N/A	N/A	N/A	0	8	8	8	39.9	39.9	39.9	35.519	0	43.509	656820000	58	0	0	0	8193300	12541000
	+	1.52534	2.67296		Retrotransposon hot spot protein 6 (RHS6), putative			Tb11.v5.0713.1-p1	Tb11.v5.0713.1-p1	Tb11.v5.0713	305	Tb11.v5.0713.1-p1 | transcript=Tb11.v5.0713.1 | gene=Tb11.v5.0713 | organism=Trypanosoma_brucei_brucei_TREU927 | gene_product=Retrotransposon hot spot protein 6 (RHS6), putative | transcript_product=Retrotransposon hot spot protein 6 (RHS6), putative | loc	Tb11.v5.0713.1	1	Tb927_11_bin_v5.1:3,629,679..3,631,795(+)	*	N/A	N/A	N/A	N/A	N/A	N/A	GO:0005634	nucleus	N/A	N/A	GO:0006406;GO:0042789;GO:0071850;GO:1902969	mitotic cell cycle arrest;mitotic DNA replication;mRNA export from nucleus;mRNA transcription by RNA polymerase II	N/A	0	27	27	18	44.2	44.2	32.1	78.342	0	121.99	662090000	108	0	0	0	26253000	12331000
	+	1.56914	2.66504		NADP-dependent malic enzyme, cytosolic	cytoplasm, flagellar cytoplasm GO:0005737 GO:0097014	cytoplasm, flagellar cytoplasm GO:0005737 GO:0097014	Tb927.11.5440:mRNA-p1	Tb927.11.5440:mRNA-p1	Tb927.11.5440	1353	Tb927.11.5440:mRNA-p1 | transcript=Tb927.11.5440:mRNA | gene=Tb927.11.5440 | organism=Trypanosoma_brucei_brucei_TREU927 | gene_product=NADP-dependent malic enzyme, cytosolic | transcript_product=NADP-dependent malic enzyme, cytosolic | location=Tb927_11_v5	Tb927.11.5440:mRNA	1	Tb927_11_v5.1:1,546,758..1,548,607(+)	*	N/A	N/A	GO:0004470;GO:0004471;GO:0046872;GO:0051287	malate dehydrogenase (decarboxylating) (NAD+) activity;malic enzyme activity;metal ion binding;NAD binding	GO:0055114	obsolete oxidation-reduction process	GO:0005737;GO:0005829;GO:0097014	ciliary plasm;cytoplasm;cytosol	GO:0004470;GO:0004473	malate dehydrogenase (decarboxylating) (NADP+) activity;malic enzyme activity	GO:0006090;GO:0006108	malate metabolic process;pyruvate metabolic process	N/A	0	21	21	21	52.7	52.7	52.7	61.506	0	84.613	601230000	67	0	0	0	23341000	17129000
		0.821407	2.66492		hypothetical protein, conserved	nucleoplasm GO:0005654	nucleoplasm(points) GO:0005654	Tb927.11.5900:mRNA-p1	Tb927.11.5900:mRNA-p1	Tb927.11.5900	1374	Tb927.11.5900:mRNA-p1 | transcript=Tb927.11.5900:mRNA | gene=Tb927.11.5900 | organism=Trypanosoma_brucei_brucei_TREU927 | gene_product=hypothetical protein, conserved | transcript_product=hypothetical protein, conserved | location=Tb927_11_v5.1:1672175-167	Tb927.11.5900:mRNA	1	Tb927_11_v5.1:1,671,963..1,675,074(+)	*	N/A	N/A	N/A	N/A	N/A	N/A	GO:0005634;GO:0005654	nucleoplasm;nucleus	N/A	N/A	N/A	N/A	N/A	0	15	15	15	63.6	63.6	63.6	35.009	0	102.43	1258800000	105	0	0	0	12309000	18371000
	+	1.49433	2.65367		14-3-3 protein 1	cytoplasm(strong), flagellar cytoplasm(weak), flagellar tip GO:0005737 GO:0097542 GO:0097014	cytoplasm(75%), flagellar cytoplasm(75%), flagellar tip GO:0005737 GO:0097542 GO:0097014	Tb927.11.9530:mRNA-p1	Tb927.11.9530:mRNA-p1	Tb927.11.9530	1509	Tb927.11.9530:mRNA-p1 | transcript=Tb927.11.9530:mRNA | gene=Tb927.11.9530 | organism=Trypanosoma_brucei_brucei_TREU927 | gene_product=14-3-3 protein 1 | transcript_product=14-3-3 protein 1 | location=Tb927_11_v5.1:2600763-2601551(-) | protein_length=262 |	Tb927.11.9530:mRNA	1	Tb927_11_v5.1:2,599,724..2,601,884(-)	*	N/A	N/A	N/A	N/A	N/A	N/A	GO:0005737;GO:0005930;GO:0016281;GO:0097014;GO:0097542	axoneme;ciliary plasm;ciliary tip;cytoplasm;eukaryotic translation initiation factor 4F complex	GO:0003677	DNA binding	GO:0006897;GO:0007265;GO:0010608;GO:0045839	endocytosis;negative regulation of mitotic nuclear division;posttranscriptional regulation of gene expression;Ras protein signal transduction	N/A	0	15	15	15	59.5	59.5	59.5	30.31	0	323.31	877770000	92	0	0	0	19560000	10461000
	+	1.4219	2.65085		kinetoplastid kinetochore protein 19	nucleoplasm(points, cell cycle dependent), nucleoplasm GO:0005654		Tb927.11.12420:mRNA-p1	Tb927.11.12420:mRNA-p1	Tb927.11.12420	985	Tb927.11.12420:mRNA-p1 | transcript=Tb927.11.12420:mRNA | gene=Tb927.11.12420 | organism=Trypanosoma_brucei_brucei_TREU927 | gene_product=kinetoplastid kinetochore protein 19 | transcript_product=kinetoplastid kinetochore protein 19 | location=Tb927_11_v5.	Tb927.11.12420:mRNA	1	Tb927_11_v5.1:3,321,985..3,326,841(+)	*	N/A	N/A	GO:0004672;GO:0005524	ATP binding;protein kinase activity	GO:0006468	protein phosphorylation	GO:0005634;GO:0005654	nucleoplasm;nucleus	GO:0004672;GO:0004674;GO:0005524	ATP binding;protein kinase activity;protein serine/threonine kinase activity	GO:0006468	protein phosphorylation	N/A	0	17	17	6	42.4	42.4	14.5	54.92	0	165.93	630590000	79	0	0	0	10918000	17519000
	+	1.45282	2.64823		Stress granule protein	cytoplasm(patchy, 75%), cytoplasm(25%), flagellar cytoplasm(25%), nuclear lumen(25%) GO:0005737	cytoplasm(patchy, points) GO:0005737	Tb927.8.3820:mRNA-p1	Tb927.8.3820:mRNA-p1	Tb927.8.3820	2580	Tb927.8.3820:mRNA-p1 | transcript=Tb927.8.3820:mRNA | gene=Tb927.8.3820 | organism=Trypanosoma_brucei_brucei_TREU927 | gene_product=Stress granule protein | transcript_product=Stress granule protein | location=Tb927_08_v5.1:1137477-1138496(-) | protein_len	Tb927.8.3820:mRNA	1	Tb927_08_v5.1:1,134,779..1,139,104(-)	*	N/A	N/A	N/A	N/A	N/A	N/A	GO:0005737;GO:0010494	cytoplasm;cytoplasmic stress granule	GO:0005515	protein binding	N/A	N/A	N/A	0	9	9	9	55.5	55.5	55.5	34.81	0	316.52	2738600000	97	0	0	0	16204000	22537000
		1.33929	2.6403		retrotransposon hot spot protein (PHS), putative			Tb11.v5.0624.1-p1	Tb11.v5.0624.1-p1	Tb11.v5.0624	288	Tb11.v5.0624.1-p1 | transcript=Tb11.v5.0624.1 | gene=Tb11.v5.0624 | organism=Trypanosoma_brucei_brucei_TREU927 | gene_product=retrotransposon hot spot protein (PHS), putative | transcript_product=retrotransposon hot spot protein (PHS), putative | location=	Tb11.v5.0624.1	1	Tb927_11_bin_v5.1:2,996,321..3,003,118(-)	*	N/A	N/A	N/A	N/A	N/A	N/A	N/A	N/A	N/A	N/A	N/A	N/A	N/A	0	18	10	5	36.2	24.6	14.9	62.492	0	149.22	275510000	34	0	0	0	14981000	13677000
	+	1.89113	2.63968		metallo-peptidase, Clan MG, Family M24	cytoplasm GO:0005737	cytoplasm(patchy, 75%) GO:0005737	Tb927.10.14790:mRNA-p1	Tb927.10.14790:mRNA-p1	Tb927.10.14790	558	Tb927.10.14790:mRNA-p1 | transcript=Tb927.10.14790:mRNA | gene=Tb927.10.14790 | organism=Trypanosoma_brucei_brucei_TREU927 | gene_product=metallo-peptidase, Clan MG, Family M24 | transcript_product=metallo-peptidase, Clan MG, Family M24 | location=Tb927_10	Tb927.10.14790:mRNA	1	Tb927_10_v5.1:3,605,928..3,607,645(-)	*	N/A	N/A	GO:0004177	aminopeptidase activity	N/A	N/A	GO:0005737	cytoplasm	N/A	N/A	N/A	N/A	N/A	0	14	14	14	37.7	37.7	37.7	42.69	0	57.568	746710000	73	0	0	0	9949000	11847000
		0.658699	2.63513		40S ribosomal protein S27-like, putative		cytoplasm(patchy) GO:0005737	Tb927.10.13517:mRNA-p1	Tb927.10.13517:mRNA-p1	Tb927.10.13517	501	Tb927.10.13517:mRNA-p1 | transcript=Tb927.10.13517:mRNA | gene=Tb927.10.13517 | organism=Trypanosoma_brucei_brucei_TREU927 | gene_product=40S ribosomal protein S27-like, putative | transcript_product=40S ribosomal protein S27-like, putative | location=Tb92	Tb927.10.13517:mRNA	1	Tb927_10_v5.1:3,299,553..3,300,102(-)	*	GO:0005840	ribosome	GO:0003735	structural constituent of ribosome	GO:0006412	translation	GO:0005737	cytoplasm	N/A	N/A	N/A	N/A	N/A	0	5	5	1	59.3	59.3	11.6	9.6302	0	87.927	1436500000	57	20295000	35455000	0	80036000	57932000
	+	1.52821	2.63151		ATP-dependent DEAD/H RNA helicase, putative			Tb927.9.12510:mRNA-p1;REV__Tb927.4.470:mRNA-p1	Tb927.9.12510:mRNA-p1	Tb927.9.12510	2790	Tb927.9.12510:mRNA-p1 | transcript=Tb927.9.12510:mRNA | gene=Tb927.9.12510 | organism=Trypanosoma_brucei_brucei_TREU927 | gene_product=ATP-dependent DEAD/H RNA helicase, putative | transcript_product=ATP-dependent DEAD/H RNA helicase, putative | location=T	Tb927.9.12510:mRNA	1	Tb927_09_v5.1:1,959,267..1,961,544(+)	*	N/A	N/A	GO:0003676;GO:0004386;GO:0005524	ATP binding;helicase activity;nucleic acid binding	N/A	N/A	GO:0005634;GO:0043186	nucleus;P granule	GO:0003723;GO:0003724;GO:0003729;GO:0004386;GO:0005524	ATP binding;helicase activity;mRNA binding;RNA binding;RNA helicase activity	GO:0006139	nucleobase-containing compound metabolic process	N/A	0	31	31	29	49	49	46.5	82.74	0	204.5	860480000	133	0	0	0	18371000	11337000
	+	1.46264	2.62822		essential nuclear protein 1, putative	cytoplasm, nucleolus(<10%), flagellar cytoplasm, nuclear lumen GO:0005737 GO:0097014 GO:0031981 GO:0005730	nucleolus, nucleoplasm(weak) GO:0005737 GO:0097014 GO:0031981 GO:0005730	Tb927.6.1900:mRNA-p1	Tb927.6.1900:mRNA-p1	Tb927.6.1900	2137	Tb927.6.1900:mRNA-p1 | transcript=Tb927.6.1900:mRNA | gene=Tb927.6.1900 | organism=Trypanosoma_brucei_brucei_TREU927 | gene_product=essential nuclear protein 1, putative | transcript_product=essential nuclear protein 1, putative | location=Tb927_06_v5.1:62	Tb927.6.1900:mRNA	1	Tb927_06_v5.1:628,386..630,163(-)	*	N/A	N/A	N/A	N/A	N/A	N/A	GO:0005634;GO:0005730;GO:0005737;GO:0030688;GO:0031981;GO:0097014	ciliary plasm;cytoplasm;nuclear lumen;nucleolus;nucleus;preribosome, small subunit precursor	GO:0030515	snoRNA binding	GO:0000462;GO:0006364	maturation of SSU-rRNA from tricistronic rRNA transcript (SSU-rRNA, 5.8S rRNA, LSU-rRNA);rRNA processing	N/A	0	15	15	15	38.5	38.5	38.5	52.9	0	136.4	727190000	91	0	0	0	11954000	21194000
	+	1.62017	2.62418		esterase, putative	cytoplasm(50%), flagellum(50%), cytoplasm(reticulated, weak, 50%) GO:0005737 GO:0005929 GO:0097014	cytoplasm, flagellar cytoplasm GO:0005737 GO:0005929 GO:0097014	Tb927.2.4930:mRNA-p1	Tb927.2.4930:mRNA-p1	Tb927.2.4930	1608	Tb927.2.4930:mRNA-p1 | transcript=Tb927.2.4930:mRNA | gene=Tb927.2.4930 | organism=Trypanosoma_brucei_brucei_TREU927 | gene_product=esterase, putative | transcript_product=esterase, putative | location=Tb927_02_v5.1:871088-871825(-) | protein_length=245 |	Tb927.2.4930:mRNA	1	Tb927_02_v5.1:870,284..871,917(-)	*	N/A	N/A	N/A	N/A	N/A	N/A	GO:0005737;GO:0005929;GO:0097014	ciliary plasm;cilium;cytoplasm	GO:0003824	catalytic activity	GO:0010608	posttranscriptional regulation of gene expression	N/A	0	9	9	9	30.6	30.6	30.6	27.191	0	25.001	769400000	58	0	0	0	19235000	17070000
		0.693926	2.62198		60S ribosomal protein L25;60S ribosomal protein L23a, putative	cytoplasm, nucleolus GO:0005737 GO:0005730;cytoplasm(patchy), nucleolus GO:0005737 GO:0005730	nucleolus, cytoplasm(patchy) GO:0005737 GO:0005730	Tb927.7.5180:mRNA-p1;Tb927.7.5170:mRNA-p1	Tb927.7.5180:mRNA-p1;Tb927.7.5170:mRNA-p1	Tb927.7.5180;Tb927.7.5170	2396	Tb927.7.5180:mRNA-p1 | transcript=Tb927.7.5180:mRNA | gene=Tb927.7.5180 | organism=Trypanosoma_brucei_brucei_TREU927 | gene_product=60S ribosomal protein L23a, putative | transcript_product=60S ribosomal protein L23a, putative | location=Tb927_07_v5.1:1364	Tb927.7.5170:mRNA;Tb927.7.5180:mRNA	1;1	Tb927_07_v5.1:1,362,854..1,363,838(+);Tb927_07_v5.1:1,364,043..1,364,745(+)	*;*	GO:0005840	ribosome	GO:0003735;GO:0019843	rRNA binding;structural constituent of ribosome	GO:0006412	translation	GO:0005730;GO:0005737;GO:0005840;GO:0022625	cytoplasm;cytosolic large ribosomal subunit;nucleolus;ribosome	GO:0003723;GO:0003735	RNA binding;structural constituent of ribosome	GO:0000027;GO:0006412;GO:0042254	ribosomal large subunit assembly;ribosome biogenesis;translation	N/A;N/A	0	15	15	15	62.2	62.2	62.2	18.17	0	295.67	3783000000	111	0	81998000	25162000	147210000	109210000
	+	2.87342	2.61408		short-chain dehydrogenase, putative	endoplasmic reticulum GO:0005783 GO:0005635	endoplasmic reticulum, nuclear envelope GO:0005783 GO:0005635	Tb927.5.1210:mRNA-p1	Tb927.5.1210:mRNA-p1	Tb927.5.1210	1988	Tb927.5.1210:mRNA-p1 | transcript=Tb927.5.1210:mRNA | gene=Tb927.5.1210 | organism=Trypanosoma_brucei_brucei_TREU927 | gene_product=short-chain dehydrogenase, putative | transcript_product=short-chain dehydrogenase, putative | location=Tb927_05_v5.1:462078	Tb927.5.1210:mRNA	1	Tb927_05_v5.1:461,801..463,732(+)	*	N/A	N/A	N/A	N/A	GO:0055114	obsolete oxidation-reduction process	GO:0005635;GO:0005739;GO:0005743;GO:0005783;GO:0020015	endoplasmic reticulum;glycosome;mitochondrial inner membrane;mitochondrion;nuclear envelope	N/A	N/A	N/A	N/A	N/A	2	13	13	13	45	45	45	33.876	0	102.2	567230000	61	0	0	0	22584000	17812000
		1.09294	2.613		phosphoribosylpyrophosphate synthetase, putative	cytoplasm GO:0005737	cytoplasm(25%) GO:0005737	Tb927.5.2960:mRNA-p1	Tb927.5.2960:mRNA-p1	Tb927.5.2960	2054	Tb927.5.2960:mRNA-p1 | transcript=Tb927.5.2960:mRNA | gene=Tb927.5.2960 | organism=Trypanosoma_brucei_brucei_TREU927 | gene_product=phosphoribosylpyrophosphate synthetase, putative | transcript_product=phosphoribosylpyrophosphate synthetase, putative | loc	Tb927.5.2960:mRNA	1	Tb927_05_v5.1:989,275..990,676(+)	*	N/A	N/A	GO:0000287;GO:0004749	magnesium ion binding;ribose phosphate diphosphokinase activity	GO:0009116;GO:0009165	nucleoside metabolic process;nucleotide biosynthetic process	GO:0002189;GO:0005737	cytoplasm;ribose phosphate diphosphokinase complex	GO:0004749	ribose phosphate diphosphokinase activity	GO:0006015;GO:0006164;GO:0009165	5-phosphoribose 1-diphosphate biosynthetic process;nucleotide biosynthetic process;purine nucleotide biosynthetic process	N/A	0	11	11	11	49.5	49.5	49.5	41.855	0	198.91	855460000	71	0	0	0	10358000	12888000
		1.09515	2.61038		ribosomal protein L36, putative;ribosomal protein L36, putative	cytoplasm(patchy) GO:0005737 GO:0005730;cytoplasm(patchy), nucleolus GO:0005737 GO:0005730	cytoplasm(75%, patchy), nucleolus GO:0005737 GO:0005730;cytoplasm(patchy), nucleolus GO:0005737 GO:0005730	Tb927.9.15210:mRNA-p1;Tb927.10.1590:mRNA-p1	Tb927.9.15210:mRNA-p1;Tb927.10.1590:mRNA-p1	Tb927.9.15210;Tb927.10.1590	602	Tb927.9.15210:mRNA-p1 | transcript=Tb927.9.15210:mRNA | gene=Tb927.9.15210 | organism=Trypanosoma_brucei_brucei_TREU927 | gene_product=ribosomal protein L36, putative | transcript_product=ribosomal protein L36, putative | location=Tb927_09_v5.1:2362520-236	Tb927.10.1590:mRNA;Tb927.9.15210:mRNA	1;1	Tb927_10_v5.1:434,617..435,131(-);Tb927_09_v5.1:2,362,505..2,362,919(+)	*;*	GO:0005840	ribosome	GO:0003735	structural constituent of ribosome	GO:0006412	translation	GO:0005730;GO:0005737;GO:0005840;GO:0022625	cytoplasm;cytosolic large ribosomal subunit;nucleolus;ribosome	GO:0003735;GO:0042301	phosphate ion binding;structural constituent of ribosome	GO:0002181;GO:0006412	cytoplasmic translation;translation	N/A;N/A	0	4	4	4	34.9	34.9	34.9	12.457	0	41.484	1721800000	35	0	24406000	22603000	94301000	74926000
	+	2.54543	2.60514		translation elongation factor 1-beta, putative	cytoplasm(patchy) GO:0005737	cytoplasm(patchy) GO:0005737	Tb927.10.5840:mRNA-p1	Tb927.10.5840:mRNA-p1	Tb927.10.5840	751	Tb927.10.5840:mRNA-p1 | transcript=Tb927.10.5840:mRNA | gene=Tb927.10.5840 | organism=Trypanosoma_brucei_brucei_TREU927 | gene_product=translation elongation factor 1-beta, putative | transcript_product=translation elongation factor 1-beta, putative | loca	Tb927.10.5840:mRNA	1	Tb927_10_v5.1:1,448,867..1,449,992(-)	*	GO:0005853	eukaryotic translation elongation factor 1 complex	GO:0003746	translation elongation factor activity	GO:0006414	translational elongation	GO:0005737;GO:0005829;GO:0005853	cytoplasm;cytosol;eukaryotic translation elongation factor 1 complex	GO:0003746;GO:0005085	guanyl-nucleotide exchange factor activity;translation elongation factor activity	GO:0006414	translational elongation	N/A	0	10	7	7	61.7	52.2	52.2	21.959	0	323.31	598520000	44	0	0	0	18160000	19672000
		1.07671	2.59516		3-ketoacyl-CoA thiolase		mitochondrion, kinetoplast(region, strong) GO:0005739 GO:0020023	Tb927.8.2540:mRNA-p1	Tb927.8.2540:mRNA-p1	Tb927.8.2540	2542	Tb927.8.2540:mRNA-p1 | transcript=Tb927.8.2540:mRNA | gene=Tb927.8.2540 | organism=Trypanosoma_brucei_brucei_TREU927 | gene_product=3-ketoacyl-CoA thiolase | transcript_product=3-ketoacyl-CoA thiolase | location=Tb927_08_v5.1:749535-750851(+) | protein_len	Tb927.8.2540:mRNA	1	Tb927_08_v5.1:749,345..751,477(+)	*	N/A	N/A	GO:0016746;GO:0016747	acyltransferase activity;acyltransferase activity, transferring groups other than amino-acyl groups	N/A	N/A	GO:0005739;GO:0020023	kinetoplast;mitochondrion	GO:0003988	acetyl-CoA C-acyltransferase activity	N/A	N/A	N/A	0	18	18	18	53	53	53	46.244	0	323.31	584540000	59	0	0	0	30521000	10845000
	+	1.95895	2.59291		60S ribosomal protein L29, putative;60S ribosomal protein L29, putative	cytoplasm(patchy), nucleolus(25%) GO:0005737		Tb927.11.10030:mRNA-p1;Tb927.11.10025:mRNA-p1	Tb927.11.10030:mRNA-p1;Tb927.11.10025:mRNA-p1	Tb927.11.10030;Tb927.11.10025	895	Tb927.11.10030:mRNA-p1 | transcript=Tb927.11.10030:mRNA | gene=Tb927.11.10030 | organism=Trypanosoma_brucei_brucei_TREU927 | gene_product=60S ribosomal protein L29, putative | transcript_product=60S ribosomal protein L29, putative | location=Tb927_11_v5.1:	Tb927.11.10025:mRNA;Tb927.11.10030:mRNA	1;1	Tb927_11_v5.1:2,697,733..2,698,137(+);Tb927_11_v5.1:2,698,338..2,698,575(+)	*;*	GO:0005840	ribosome	GO:0003735	structural constituent of ribosome	GO:0006412	translation	GO:0005737;GO:0005840;GO:0022625	cytoplasm;cytosolic large ribosomal subunit;ribosome	GO:0003735	structural constituent of ribosome	GO:0002181;GO:0006412	cytoplasmic translation;translation	N/A;N/A	0	4	4	4	50.7	50.7	50.7	8.2224	0	25.787	202240000	14	0	0	0	18211000	14664000
		1.18663	2.58177		Succinyl-CoA:3-ketoacid coenzyme A transferase, mitochondrial	cytoplasm(reticulated) GO:0005737 GO:0005739	mitochondrion GO:0005737 GO:0005739	Tb927.11.2690:mRNA-p1	Tb927.11.2690:mRNA-p1	Tb927.11.2690	1234	Tb927.11.2690:mRNA-p1 | transcript=Tb927.11.2690:mRNA | gene=Tb927.11.2690 | organism=Trypanosoma_brucei_brucei_TREU927 | gene_product=Succinyl-CoA:3-ketoacid coenzyme A transferase, mitochondrial | transcript_product=Succinyl-CoA:3-ketoacid coenzyme A tra	Tb927.11.2690:mRNA	1	Tb927_11_v5.1:788,703..792,623(-)	*	N/A	N/A	GO:0008410	CoA-transferase activity	GO:0046952	ketone body catabolic process	GO:0005737;GO:0005739	cytoplasm;mitochondrion	GO:0008260;GO:0008410	3-oxoacid CoA-transferase activity;CoA-transferase activity	GO:0008152;GO:0046950	cellular ketone body metabolic process;metabolic process	N/A	0	14	14	14	42	42	42	53.096	0	154.84	289370000	33	0	0	0	10012000	12563000
	+	1.95547	2.57458		hypothetical protein, conserved;hypothetical protein, conserved	cortical cytoskeleton(anterior) GO:0030863	cortical cytoskeleton(anterior) GO:0030863	Tb927.11.1840:mRNA-p1;Tb11.1380.1-p1	Tb927.11.1840:mRNA-p1;Tb11.1380.1-p1	Tb927.11.1840;Tb11.1380	180	Tb927.11.1840:mRNA-p1 | transcript=Tb927.11.1840:mRNA | gene=Tb927.11.1840 | organism=Trypanosoma_brucei_brucei_TREU927 | gene_product=Cytoskeleton-associated protein 46 kDa | transcript_product=Cytoskeleton-associated protein 46 kDa | location=Tb927_11_v5	Tb11.1380.1;Tb927.11.1840:mRNA	1;1	Tb927_11_bin_v5.1:5,129,094..5,130,464(-);Tb927_11_v5.1:546,408..549,592(-)	*;*	N/A	N/A	N/A	N/A	N/A	N/A	GO:0030863;N/A	cortical cytoskeleton;N/A	N/A	N/A	N/A	N/A	N/A;N/A	0	30	30	30	63.4	63.4	63.4	45.633	0	323.31	2415200000	202	0	0	0	13902000	19187000
	+	1.37565	2.57448		elongation factor 1-alpha, putative;elongation factor 1-alpha;elongation factor 1-alpha;elongation factor 1-alpha	cytoplasm(reticulated) GO:0005737;cytoplasm GO:0005737;cytoplasm(patchy) GO:0005737	cytoplasm GO:0005737	Tb927.10.2110:mRNA-p1;Tb927.10.2100:mRNA-p1;Tb927.10.2090:mRNA-p1;Tb11.v5.1046.1-p1	Tb927.10.2110:mRNA-p1;Tb927.10.2100:mRNA-p1;Tb927.10.2090:mRNA-p1;Tb11.v5.1046.1-p1	Tb927.10.2110;Tb927.10.2100;Tb927.10.2090;Tb11.v5.1046	324	Tb927.10.2110:mRNA-p1 | transcript=Tb927.10.2110:mRNA | gene=Tb927.10.2110 | organism=Trypanosoma_brucei_brucei_TREU927 | gene_product=elongation factor 1-alpha | transcript_product=elongation factor 1-alpha | location=Tb927_10_v5.1:549417-550766(+) | prot	Tb11.v5.1046.1;Tb927.10.2090:mRNA;Tb927.10.2100:mRNA;Tb927.10.2110:mRNA	1;1;1;1	Tb927_11_bin_v5.1:5,550,288..5,552,315(-);Tb927_10_v5.1:545,014..547,025(+);Tb927_10_v5.1:547,174..549,201(+);Tb927_10_v5.1:549,357..550,999(+)	*;*;*;*	N/A	N/A	GO:0003746;GO:0003924;GO:0005525	GTP binding;GTPase activity;translation elongation factor activity	GO:0006414	translational elongation	GO:0005737	cytoplasm	GO:0003729;GO:0003746;GO:0003924;GO:0005516	calmodulin binding;GTPase activity;mRNA binding;translation elongation factor activity	GO:0006412;GO:0006414;GO:0007017;GO:0019722	calcium-mediated signaling;microtubule-based process;translation;translational elongation	N/A;N/A;N/A;N/A	0	38	38	38	81.7	81.7	81.7	49.105	0	323.31	51403000000	687	64396000	251380000	145100000	921660000	680230000
		0.977079	2.56965	RBP27	RNA-binding protein, putative;RNA-binding protein 27, putative	cytoplasm(50%, reticulated, weak), nucleoplasm(50%) GO:0005654;cytoplasm(reticulated, weak), nucleoplasm(75%) GO:0005654	nucleoplasm, cytoplasm(weak) GO:0005654	Tb927.10.14080:mRNA-p1;Tb927.10.13570:mRNA-p1	Tb927.10.14080:mRNA-p1;Tb927.10.13570:mRNA-p1	Tb927.10.14080;Tb927.10.13570	504	Tb927.10.14080:mRNA-p1 | transcript=Tb927.10.14080:mRNA | gene=Tb927.10.14080 | organism=Trypanosoma_brucei_brucei_TREU927 | gene_product=RNA-binding protein 27, putative | transcript_product=RNA-binding protein 27, putative | location=Tb927_10_v5.1:342684	Tb927.10.13570:mRNA;Tb927.10.14080:mRNA	1;1	Tb927_10_v5.1:3,317,751..3,318,778(-);Tb927_10_v5.1:3,426,845..3,427,872(-)	*;*	N/A	N/A	GO:0003676	nucleic acid binding	N/A	N/A	GO:0005634;GO:0005654	nucleoplasm;nucleus	GO:0003723	RNA binding	N/A	N/A	N/A;N/A	0	12	12	12	46.9	46.9	46.9	37.093	0	201.82	696360000	75	0	0	0	8171100	10263000
		1.0599	2.55644		60S ribosomal subunit protein L31, putative;60S ribosomal subunit protein L31, putative	cytoplasm(patchy), nucleolus GO:0005737 GO:0005730	cytoplasm(patchy) GO:0005737 GO:0005730	Tb927.9.12240:mRNA-p1;Tb927.9.12200:mRNA-p1	Tb927.9.12240:mRNA-p1;Tb927.9.12200:mRNA-p1	Tb927.9.12240;Tb927.9.12200	2783	Tb927.9.12240:mRNA-p1 | transcript=Tb927.9.12240:mRNA | gene=Tb927.9.12240 | organism=Trypanosoma_brucei_brucei_TREU927 | gene_product=60S ribosomal subunit protein L31, putative | transcript_product=60S ribosomal subunit protein L31, putative | location=T	Tb927.9.12200:mRNA;Tb927.9.12240:mRNA	1;1	Tb927_09_v5.1:1,907,542..1,908,277(+);Tb927_09_v5.1:1,908,444..1,909,096(+)	*;*	GO:0005840	ribosome	GO:0003735	structural constituent of ribosome	GO:0006412	translation	GO:0005730;GO:0005737;GO:0005840;GO:0022625	cytoplasm;cytosolic large ribosomal subunit;nucleolus;ribosome	GO:0003735	structural constituent of ribosome	GO:0002181;GO:0006412	cytoplasmic translation;translation	N/A;N/A	0	9	9	9	38.8	38.8	38.8	21.692	0	80.489	1494600000	66	0	40186000	11265000	93100000	75399000
		1.247	2.55623		dihydrolipoamide acetyltransferase E2 subunit, putative	cytoplasm(points), basal body(region) GO:0005737 GO:0036064 GO:0020023	mitochondrion(weak), kinetoplast(region, strong) GO:0005737 GO:0036064 GO:0020023	Tb927.10.7570:mRNA-p1;Tb11.v5.0774.1-p1	Tb927.10.7570:mRNA-p1	Tb927.10.7570	798	Tb927.10.7570:mRNA-p1 | transcript=Tb927.10.7570:mRNA | gene=Tb927.10.7570 | organism=Trypanosoma_brucei_brucei_TREU927 | gene_product=dihydrolipoamide acetyltransferase E2 subunit, putative | transcript_product=dihydrolipoamide acetyltransferase E2 subuni	Tb927.10.7570:mRNA	1	Tb927_10_v5.1:1,903,488..1,904,881(-)	*	N/A	N/A	GO:0016746	acyltransferase activity	N/A	N/A	GO:0005737;GO:0005739;GO:0005743;GO:0005759;GO:0005967;GO:0020023;GO:0036064	ciliary basal body;cytoplasm;kinetoplast;mitochondrial inner membrane;mitochondrial matrix;mitochondrial pyruvate dehydrogenase complex;mitochondrion	GO:0004738;GO:0004742	dihydrolipoyllysine-residue acetyltransferase activity;pyruvate dehydrogenase activity	GO:0000002;GO:0000910;GO:0006086	acetyl-CoA biosynthetic process from pyruvate;cytokinesis;mitochondrial genome maintenance	N/A	0	17	17	17	47.2	47.2	47.2	48.107	0	138.19	332140000	44	0	0	0	15941000	9615800
		0.993425	2.54263		60S ribosomal protein L14, putative;40S ribosomal protein L14, putative	cytoplasm(patchy), nucleolus GO:0005737 GO:0005730;cytoplasm(patchy), nucleolus GO:0005737 GO:0005730	nucleolus, cytoplasm(patchy) GO:0005737 GO:0005730	Tb927.6.720:mRNA-p1;Tb927.11.11230:mRNA-p1	Tb927.6.720:mRNA-p1;Tb927.11.11230:mRNA-p1	Tb927.6.720;Tb927.11.11230	2259	Tb927.6.720:mRNA-p1 | transcript=Tb927.6.720:mRNA | gene=Tb927.6.720 | organism=Trypanosoma_brucei_brucei_TREU927 | gene_product=40S ribosomal protein L14, putative | transcript_product=40S ribosomal protein L14, putative | location=Tb927_06_v5.1:298195-29	Tb927.11.11230:mRNA;Tb927.6.720:mRNA	1;1	Tb927_11_v5.1:3,009,657..3,010,374(+);Tb927_06_v5.1:298,195..298,823(-)	*;*	GO:0005840	ribosome	GO:0003723;GO:0003735	RNA binding;structural constituent of ribosome	GO:0006412	translation	GO:0005730;GO:0005737;GO:0005840;GO:0022625	cytoplasm;cytosolic large ribosomal subunit;nucleolus;ribosome	GO:0003723;GO:0003735	RNA binding;structural constituent of ribosome	GO:0006412;GO:0042273	ribosomal large subunit biogenesis;translation	N/A;N/A	0	9	9	9	34.4	34.4	34.4	21.443	0	125.73	2474900000	80	0	29924000	31563000	115980000	86997000
	+	1.65916	2.542		60S ribosomal protein L7a, putative;60S ribosomal protein L7a, putative	cytoplasm(patchy), nucleolus GO:0005737 GO:0005730;cytoplasm(patchy), nucleolus GO:0005737 GO:0005730	cytoplasm(patchy), nucleolus GO:0005737 GO:0005730	Tb927.8.1340:mRNA-p1;Tb927.8.1330:mRNA-p1	Tb927.8.1340:mRNA-p1;Tb927.8.1330:mRNA-p1	Tb927.8.1340;Tb927.8.1330	2503	Tb927.8.1340:mRNA-p1 | transcript=Tb927.8.1340:mRNA | gene=Tb927.8.1340 | organism=Trypanosoma_brucei_brucei_TREU927 | gene_product=60S ribosomal protein L7a, putative | transcript_product=60S ribosomal protein L7a, putative | location=Tb927_08_v5.1:429328	Tb927.8.1330:mRNA;Tb927.8.1340:mRNA	1;1	Tb927_08_v5.1:428,131..429,091(-);Tb927_08_v5.1:429,236..430,167(-)	*;*	N/A	N/A	N/A	N/A	N/A	N/A	GO:0005730;GO:0005737;GO:0005840;GO:0022625	cytoplasm;cytosolic large ribosomal subunit;nucleolus;ribosome	GO:0003723;GO:0003729;GO:0003735	mRNA binding;RNA binding;structural constituent of ribosome	GO:0000470;GO:0006412	maturation of LSU-rRNA;translation	N/A;N/A	0	13	13	13	35.1	35.1	35.1	30.879	0	323.31	3028600000	124	10157000	28915000	14625000	103640000	86477000
	+	1.98441	2.53853		Cell growth-regulating nucleolar protein, putative		nucleolus, nucleoplasm(weak, points) GO:0005730	Tb927.3.3970:mRNA-p1	Tb927.3.3970:mRNA-p1	Tb927.3.3970	1753	Tb927.3.3970:mRNA-p1 | transcript=Tb927.3.3970:mRNA | gene=Tb927.3.3970 | organism=Trypanosoma_brucei_brucei_TREU927 | gene_product=Cell growth-regulating nucleolar protein, putative | transcript_product=Cell growth-regulating nucleolar protein, putative |	Tb927.3.3970:mRNA	1	Tb927_03_v5.1:1,113,957..1,115,248(+)	*	N/A	N/A	GO:0003677;GO:0046872	DNA binding;metal ion binding	N/A	N/A	GO:0005634;GO:0005730	nucleolus;nucleus	GO:0003677	DNA binding	GO:0000122;GO:0006364	negative regulation of transcription by RNA polymerase II;rRNA processing	N/A	0	14	14	14	49.8	49.8	49.8	32.553	0	200.04	778340000	60	0	0	0	10466000	17414000
		1.11845	2.535		DNA primase large subunit, putative	mitochondrion GO:0005739 GO:0005654	nucleoplasm(75%), cytoplasm(weak) GO:0005739 GO:0005654	Tb927.10.3110:mRNA-p1	Tb927.10.3110:mRNA-p1	Tb927.10.3110	665	Tb927.10.3110:mRNA-p1 | transcript=Tb927.10.3110:mRNA | gene=Tb927.10.3110 | organism=Trypanosoma_brucei_brucei_TREU927 | gene_product=DNA primase large subunit, putative | transcript_product=DNA primase large subunit, putative | location=Tb927_10_v5.1:813	Tb927.10.3110:mRNA	1	Tb927_10_v5.1:813,119..815,314(+)	*	N/A	N/A	GO:0003677;GO:0046872;GO:0051539	4 iron, 4 sulfur cluster binding;DNA binding;metal ion binding	GO:0006269	DNA replication, synthesis of RNA primer	GO:0005634;GO:0005654;GO:0005658;GO:0005739	alpha DNA polymerase:primase complex;mitochondrion;nucleoplasm;nucleus	GO:0003896	DNA primase activity	GO:0006269;GO:0044786	cell cycle DNA replication;DNA replication, synthesis of RNA primer	N/A	0	21	21	21	43.7	43.7	43.7	65.312	0	120.94	604400000	67	0	0	0	13219000	18876000
		0.798915	2.53473		T-complex protein 1, beta subunit, putative	cytoplasm, flagellar cytoplasm, nuclear lumen GO:0005737 GO:0097014 GO:0031981	cytoplasm GO:0005737 GO:0097014 GO:0031981	Tb927.11.1900:mRNA-p1	Tb927.11.1900:mRNA-p1	Tb927.11.1900	1187	Tb927.11.1900:mRNA-p1 | transcript=Tb927.11.1900:mRNA | gene=Tb927.11.1900 | organism=Trypanosoma_brucei_brucei_TREU927 | gene_product=T-complex protein 1, beta subunit, putative | transcript_product=T-complex protein 1, beta subunit, putative | location=T	Tb927.11.1900:mRNA	1	Tb927_11_v5.1:555,945..557,920(-)	*	GO:0005829;GO:0005832	chaperonin-containing T-complex;cytosol	GO:0005524;GO:0051082	ATP binding;unfolded protein binding	GO:0006457	protein folding	GO:0005737;GO:0005832;GO:0031981;GO:0097014	chaperonin-containing T-complex;ciliary plasm;cytoplasm;nuclear lumen	GO:0051082	unfolded protein binding	GO:0006457;GO:0051726	protein folding;regulation of cell cycle	N/A	0	39	39	39	76.9	76.9	76.9	58.057	0	323.31	2178900000	215	0	0	0	20189000	9560100
		1.27551	2.52717		delta-1-pyrroline-5-carboxylate dehydrogenase, putative	cytoplasm, nucleoplasm(strong) GO:0005737 GO:0005654 GO:0005739 GO:0020023	mitochondrion, kinetoplast(region, strong) GO:0005737 GO:0005654 GO:0005739 GO:0020023	Tb927.10.3210:mRNA-p1	Tb927.10.3210:mRNA-p1	Tb927.10.3210	669	Tb927.10.3210:mRNA-p1 | transcript=Tb927.10.3210:mRNA | gene=Tb927.10.3210 | organism=Trypanosoma_brucei_brucei_TREU927 | gene_product=delta-1-pyrroline-5-carboxylate dehydrogenase, putative | transcript_product=delta-1-pyrroline-5-carboxylate dehydrogenas	Tb927.10.3210:mRNA	1	Tb927_10_v5.1:831,422..833,190(+)	*	N/A	N/A	GO:0003842;GO:0016491;GO:0016620	1-pyrroline-5-carboxylate dehydrogenase activity;oxidoreductase activity;oxidoreductase activity, acting on the aldehyde or oxo group of donors, NAD or NADP as acceptor	GO:0010133;GO:0055114	obsolete oxidation-reduction process;proline catabolic process to glutamate	GO:0005654;GO:0005737;GO:0005739;GO:0005759;GO:0020023	cytoplasm;kinetoplast;mitochondrial matrix;mitochondrion;nucleoplasm	GO:0003842;GO:0004028	1-pyrroline-5-carboxylate dehydrogenase activity;3-chloroallyl aldehyde dehydrogenase activity	GO:0006560;GO:0006562;GO:0010133	proline catabolic process;proline catabolic process to glutamate;proline metabolic process	N/A	0	25	25	25	58.8	58.8	58.8	62.036	0	146.38	445610000	61	0	0	0	12459000	15693000
	+	1.79278	2.52131		ADP-ribosylation factor GTPase activating protein, putative	endocytic, cytoplasm(weak) GO:0030133 GO:0005737 GO:0097014	endocytic(strong), cytoplasm, flagellar cytoplasm GO:0030133 GO:0005737 GO:0097014	Tb927.11.9180:mRNA-p1	Tb927.11.9180:mRNA-p1	Tb927.11.9180	1493	Tb927.11.9180:mRNA-p1 | transcript=Tb927.11.9180:mRNA | gene=Tb927.11.9180 | organism=Trypanosoma_brucei_brucei_TREU927 | gene_product=ADP-ribosylation factor GTPase activating protein, putative | transcript_product=ADP-ribosylation factor GTPase activatin	Tb927.11.9180:mRNA	1	Tb927_11_v5.1:2,515,813..2,517,438(+)	*	N/A	N/A	GO:0005096	GTPase activator activity	N/A	N/A	GO:0005634;GO:0005737;GO:0030133;GO:0097014	ciliary plasm;cytoplasm;nucleus;transport vesicle	GO:0003677;GO:0005096	DNA binding;GTPase activator activity	GO:0006888	endoplasmic reticulum to Golgi vesicle-mediated transport	N/A	0	14	14	14	63.6	63.6	63.6	31.714	0	323.31	1744100000	86	0	0	0	10247000	17937000
		1.15325	2.51724		protein phosphatase 2C, putative	cytoplasm(points, weak), flagellar cytoplasm(points, weak), nuclear lumen(points, weak) GO:0005737 GO:0097014 GO:0031981	cytoplasm, flagellar cytoplasm, nuclear lumen GO:0005737 GO:0097014 GO:0031981	Tb927.4.2110:mRNA-p1	Tb927.4.2110:mRNA-p1	Tb927.4.2110	1860	Tb927.4.2110:mRNA-p1 | transcript=Tb927.4.2110:mRNA | gene=Tb927.4.2110 | organism=Trypanosoma_brucei_brucei_TREU927 | gene_product=protein phosphatase 2C, putative | transcript_product=protein phosphatase 2C, putative | location=Tb927_04_v5.1:546879-54782	Tb927.4.2110:mRNA	1	Tb927_04_v5.1:546,576..547,823(+)	*	N/A	N/A	GO:0004722;GO:0016791;GO:0043169;GO:0046872;GO:0106306;GO:0106307	cation binding;metal ion binding;phosphatase activity;protein serine phosphatase activity;protein serine/threonine phosphatase activity;protein threonine phosphatase activity	GO:0006470	protein dephosphorylation	GO:0005737;GO:0031981;GO:0097014	ciliary plasm;cytoplasm;nuclear lumen	GO:0004722;GO:0004724;GO:0016791	magnesium-dependent protein serine/threonine phosphatase activity;phosphatase activity;protein serine/threonine phosphatase activity	GO:0016311	dephosphorylation	N/A	0	14	14	14	67.5	67.5	67.5	33.456	0	142.94	506440000	54	0	0	0	9322300	11047000
		1.05873	2.51598		FACT complex subunit POB3	nucleoplasm GO:0005654		Tb927.10.14390:mRNA-p1	Tb927.10.14390:mRNA-p1	Tb927.10.14390	538	Tb927.10.14390:mRNA-p1 | transcript=Tb927.10.14390:mRNA | gene=Tb927.10.14390 | organism=Trypanosoma_brucei_brucei_TREU927 | gene_product=FACT complex subunit POB3 | transcript_product=FACT complex subunit POB3 | location=Tb927_10_v5.1:3499574-3501241(-) |	Tb927.10.14390:mRNA	1	Tb927_10_v5.1:3,498,972..3,501,515(-)	*	N/A	N/A	N/A	N/A	N/A	N/A	GO:0005634;GO:0005654;GO:0035101	FACT complex;nucleoplasm;nucleus	GO:0031491;GO:0042393	histone binding;nucleosome binding	N/A	N/A	N/A	0	14	14	14	28.3	28.3	28.3	60.759	0	60.944	973100000	78	0	0	0	12093000	17010000
		1.3045	2.51418		profilin		cytoplasm, flagellar cytoplasm, nuclear lumen GO:0005737 GO:0097014 GO:0031981	Tb927.11.13780:mRNA-p1	Tb927.11.13780:mRNA-p1	Tb927.11.13780	1040	Tb927.11.13780:mRNA-p1 | transcript=Tb927.11.13780:mRNA | gene=Tb927.11.13780 | organism=Trypanosoma_brucei_brucei_TREU927 | gene_product=profilin | transcript_product=profilin | location=Tb927_11_v5.1:3673050-3673502(+) | protein_length=150 | sequence_SO=	Tb927.11.13780:mRNA	1	Tb927_11_v5.1:3,672,986..3,673,559(+)	*	N/A	N/A	GO:0003779	actin binding	N/A	N/A	GO:0005737;GO:0005938;GO:0031981;GO:0097014	cell cortex;ciliary plasm;cytoplasm;nuclear lumen	GO:0003779;GO:0003785	actin binding;actin monomer binding	GO:0007010;GO:0042989	cytoskeleton organization;sequestering of actin monomers	N/A	0	7	7	7	63.3	63.3	63.3	16.122	0	184.29	262980000	34	0	0	0	14060000	6920600
		1.24051	2.51244		calpain-like cysteine peptidase, putative;calpain-like protein, putative;cysteine peptidase, Clan CA, family C2, putative;calpain, putative	flagellum attachment zone GO:0120119;cytoplasm(weak, reticulated), cytoplasm(<10%), flagellar cytoplasm(<10%), nuclear lumen(<10%) GO:0005929;flagellum attachment zone, flagellum attachment zone(distal, strong), basal body, cytoplasm GO:0120119 GO:0036064 GO:0005737	flagellum(patchy), cytoplasm(weak) GO:0005929;flagellum attachment zone, cytoplasm(points) GO:0120119 GO:0036064 GO:0005737	Tb927.11.1110.1-p1;Tb927.11.1100:mRNA-p1;Tb11.v5.1038.1-p1;Tb927.11.1090:mRNA-p1	Tb927.11.1110.1-p1;Tb927.11.1100:mRNA-p1;Tb11.v5.1038.1-p1;Tb927.11.1090:mRNA-p1	Tb927.11.1110;Tb927.11.1100;Tb11.v5.1038;Tb927.11.1090	937	Tb927.11.1110.1-p1 | transcript=Tb927.11.1110.1 | gene=Tb927.11.1110 | organism=Trypanosoma_brucei_brucei_TREU927 | gene_product=calpain, putative | transcript_product=calpain, putative | location=Tb927_11_v5.1:310409-314971(+) | protein_length=1520 | sequ	Tb11.v5.1038.1;Tb927.11.1090:mRNA;Tb927.11.1100:mRNA;Tb927.11.1110.1	1;1;1;1	Tb927_11_bin_v5.1:5,490,855..5,506,605(-);Tb927_11_v5.1:279,062..296,707(+);Tb927_11_v5.1:296,736..300,026(+);Tb927_11_v5.1:310,409..316,981(+)	*;*;*;*	N/A	N/A	GO:0004198;N/A	calcium-dependent cysteine-type endopeptidase activity;N/A	GO:0006508;N/A	N/A;proteolysis	GO:0005737;GO:0005929;GO:0036064;GO:0120119;N/A	ciliary basal body;cilium;cytoplasm;flagellum attachment zone;N/A	GO:0004198;N/A	calcium-dependent cysteine-type endopeptidase activity;N/A	GO:0006508;N/A	N/A;proteolysis	N/A;N/A;N/A;N/A	0	7	7	7	23.6	23.6	23.6	171.46	0	19.26	264770000	20	0	0	0	14003000	10788000
		1.2894	2.51237		YEATS family, putative		nucleoplasm(strong, <10%), cytoplasm(points), nucleoplasm(weak, points) GO:0005737	Tb927.7.5310:mRNA-p1	Tb927.7.5310:mRNA-p1	Tb927.7.5310	2402	Tb927.7.5310:mRNA-p1 | transcript=Tb927.7.5310:mRNA | gene=Tb927.7.5310 | organism=Trypanosoma_brucei_brucei_TREU927 | gene_product=YEATS family, putative | transcript_product=YEATS family, putative | location=Tb927_07_v5.1:1409810-1411798(+) | protein_len	Tb927.7.5310:mRNA	1	Tb927_07_v5.1:1,409,622..1,411,798(+)	*	GO:0000812;GO:0035267	NuA4 histone acetyltransferase complex;Swr1 complex	N/A	N/A	GO:0006281;GO:0006325;GO:0006355	chromatin organization;DNA repair;regulation of transcription, DNA-templated	GO:0005634;GO:0005737	cytoplasm;nucleus	N/A	N/A	N/A	N/A	N/A	0	23	23	23	41.7	41.7	41.7	72.641	0	194.89	1085400000	125	0	0	0	12124000	20689000
		0.810685	2.50527		Golgi/lysosome glycoprotein 1		golgi apparatus(50%), endocytic(50%) GO:0005794 GO:0030133	Tb927.8.1870:mRNA-p1	Tb927.8.1870:mRNA-p1	Tb927.8.1870	2519	Tb927.8.1870:mRNA-p1 | transcript=Tb927.8.1870:mRNA | gene=Tb927.8.1870 | organism=Trypanosoma_brucei_brucei_TREU927 | gene_product=Golgi/lysosome glycoprotein 1 | transcript_product=Golgi/lysosome glycoprotein 1 | location=Tb927_08_v5.1:610513-612363(-) |	Tb927.8.1870:mRNA	1	Tb927_08_v5.1:610,427..612,542(-)	*	GO:0016021	integral component of membrane	N/A	N/A	N/A	N/A	GO:0005764;GO:0005765;GO:0005794;GO:0030133	Golgi apparatus;lysosomal membrane;lysosome;transport vesicle	N/A	N/A	N/A	N/A	NN: MRRSFFVALLLQLSHASVRA	1	20	20	20	41.9	41.9	41.9	67.597	0	214.16	1084200000	108	0	0	0	13583000	7348400
		0.860726	2.49404		60S ribosomal protein L32, putative;60S ribosomal protein L32	cytoplasm, nucleolus GO:0005737 GO:0005730		Tb927.9.15420:mRNA-p1;Tb927.10.270:mRNA-p1	Tb927.9.15420:mRNA-p1;Tb927.10.270:mRNA-p1	Tb927.9.15420;Tb927.10.270	646	Tb927.9.15420:mRNA-p1 | transcript=Tb927.9.15420:mRNA | gene=Tb927.9.15420 | organism=Trypanosoma_brucei_brucei_TREU927 | gene_product=60S ribosomal protein L32 | transcript_product=60S ribosomal protein L32 | location=Tb927_09_v5.1:2399675-2400073(+) | pr	Tb927.10.270:mRNA;Tb927.9.15420:mRNA	1;1	Tb927_10_v5.1:83,369..83,863(+);Tb927_09_v5.1:2,399,652..2,400,460(+)	*;*	GO:0005840	ribosome	GO:0003735	structural constituent of ribosome	GO:0006412	translation	GO:0005730;GO:0005737;GO:0005840;GO:0022625	cytoplasm;cytosolic large ribosomal subunit;nucleolus;ribosome	GO:0003735	structural constituent of ribosome	GO:0006412;N/A	N/A;translation	N/A;N/A	0	8	8	8	50	50	50	15.353	0	86.739	842110000	45	0	22567000	0	45068000	27535000
	+	1.8314	2.48779		phosphoribosylpyrophosphate synthetase, putative	cytoplasm(patchy) GO:0005737	cytoplasm GO:0005737	Tb927.11.3030:mRNA-p1	Tb927.11.3030:mRNA-p1	Tb927.11.3030	1248	Tb927.11.3030:mRNA-p1 | transcript=Tb927.11.3030:mRNA | gene=Tb927.11.3030 | organism=Trypanosoma_brucei_brucei_TREU927 | gene_product=phosphoribosylpyrophosphate synthetase, putative | transcript_product=phosphoribosylpyrophosphate synthetase, putative |	Tb927.11.3030:mRNA	1	Tb927_11_v5.1:873,596..875,242(-)	*	N/A	N/A	GO:0000287;GO:0004749	magnesium ion binding;ribose phosphate diphosphokinase activity	GO:0009116;GO:0009165	nucleoside metabolic process;nucleotide biosynthetic process	GO:0005737;GO:0016021;GO:0020015	cytoplasm;glycosome;integral component of membrane	GO:0004749;GO:0005524	ATP binding;ribose phosphate diphosphokinase activity	GO:0009152	purine ribonucleotide biosynthetic process	N/A	0	12	12	12	46.3	46.3	46.3	39.402	0	105.92	628090000	59	0	0	0	18782000	10681000
	+	1.53462	2.48049		hypothetical protein, conserved;hypothetical protein, conserved	nuclear lumen GO:0031981	nuclear lumen GO:0031981	Tb11.v5.0507.1-p1;Tb927.10.15470:mRNA-p1	Tb11.v5.0507.1-p1;Tb927.10.15470:mRNA-p1	Tb11.v5.0507;Tb927.10.15470	266	Tb11.v5.0507.1-p1 | transcript=Tb11.v5.0507.1 | gene=Tb11.v5.0507 | organism=Trypanosoma_brucei_brucei_TREU927 | gene_product=hypothetical protein, conserved | transcript_product=hypothetical protein, conserved | location=Tb927_11_bin_v5.1:2098019-2099464(	Tb11.v5.0507.1;Tb927.10.15470:mRNA	1;1	Tb927_11_bin_v5.1:2,097,934..2,099,464(+);Tb927_10_v5.1:3,799,026..3,800,556(+)	*;*	N/A	N/A	N/A	N/A	N/A	N/A	GO:0031981;N/A	N/A;nuclear lumen	GO:0008168;N/A	methyltransferase activity;N/A	GO:0006744;N/A	N/A;ubiquinone biosynthetic process	N/A;N/A	0	17	17	17	48.6	48.6	48.6	54.241	0	211	1231700000	131	0	0	0	15022000	25959000
	+	1.40162	2.4784		atp-binding cassette sub-family e member 1	cytoplasm, flagellar cytoplasm GO:0005737 GO:0097014	cytoplasm(75%) GO:0005737 GO:0097014	Tb927.10.1630:mRNA-p1	Tb927.10.1630:mRNA-p1	Tb927.10.1630	607	Tb927.10.1630:mRNA-p1 | transcript=Tb927.10.1630:mRNA | gene=Tb927.10.1630 | organism=Trypanosoma_brucei_brucei_TREU927 | gene_product=atp-binding cassette sub-family e member 1 | transcript_product=atp-binding cassette sub-family e member 1 | location=Tb9	Tb927.10.1630:mRNA	1	Tb927_10_v5.1:442,671..444,589(-)	*	N/A	N/A	GO:0005524;GO:0016887	ATP binding;ATP hydrolysis activity	N/A	N/A	GO:0005737;GO:0097014	ciliary plasm;cytoplasm	GO:0004540;GO:0005506;GO:0005524;GO:0043024	ATP binding;iron ion binding;ribonuclease activity;ribosomal small subunit binding	GO:0000054;GO:0000291;GO:0006413;GO:0006415	nuclear-transcribed mRNA catabolic process, exonucleolytic;ribosomal subunit export from nucleus;translational initiation;translational termination	N/A	0	27	26	26	47.7	46.6	46.6	71.078	0	101.13	791830000	124	0	0	0	12238000	13586000
	+	1.55627	2.47216		general transcription factor IIB	nuclear lumen GO:0031981 GO:0005737 GO:0097014	cytoplasm, flagellar cytoplasm, nuclear lumen GO:0031981 GO:0005737 GO:0097014	Tb927.9.5710:mRNA-p1	Tb927.9.5710:mRNA-p1	Tb927.9.5710	2933	Tb927.9.5710:mRNA-p1 | transcript=Tb927.9.5710:mRNA | gene=Tb927.9.5710 | organism=Trypanosoma_brucei_brucei_TREU927 | gene_product=general transcription factor IIB | transcript_product=general transcription factor IIB | location=Tb927_09_v5.1:983817-98485	Tb927.9.5710:mRNA	1	Tb927_09_v5.1:983,703..984,997(+)	*	N/A	N/A	N/A	N/A	N/A	N/A	GO:0005634;GO:0005654;GO:0005737;GO:0031981;GO:0097014	ciliary plasm;cytoplasm;nuclear lumen;nucleoplasm;nucleus	N/A	N/A	GO:0006351;GO:0006366	transcription by RNA polymerase II;transcription, DNA-templated	N/A	0	17	17	17	56.5	56.5	56.5	37.652	0	97.651	693140000	87	0	0	0	12114000	16408000
		1.27874	2.46081		small myristoylated protein 1-1			Tb927.1.2230:mRNA-p1	Tb927.1.2230:mRNA-p1	Tb927.1.2230	351	Tb927.1.2230:mRNA-p1 | transcript=Tb927.1.2230:mRNA | gene=Tb927.1.2230 | organism=Trypanosoma_brucei_brucei_TREU927 | gene_product=small myristoylated protein 1-1 | transcript_product=small myristoylated protein 1-1 | location=Tb927_01_v5.1:562244-562615(	Tb927.1.2230:mRNA	1	Tb927_01_v5.1:562,111..564,339(+)	*	N/A	N/A	N/A	N/A	N/A	N/A	GO:0060170	ciliary membrane	N/A	N/A	GO:0044409;GO:0060271	cilium assembly;entry into host	N/A	0	6	3	3	61	39.8	39.8	13.535	0	9.0757	172270000	8	0	0	0	17370000	9251900
		1.26269	2.45231		tousled-like kinase I	cytoplasm(weak) GO:0005654	nucleoplasm GO:0005654	Tb927.4.5180:mRNA-p1	Tb927.4.5180:mRNA-p1	Tb927.4.5180	1958	Tb927.4.5180:mRNA-p1 | transcript=Tb927.4.5180:mRNA | gene=Tb927.4.5180 | organism=Trypanosoma_brucei_brucei_TREU927 | gene_product=tousled-like kinase I | transcript_product=tousled-like kinase I | location=Tb927_04_v5.1:1414371-1416314(-) | protein_lengt	Tb927.4.5180:mRNA	1	Tb927_04_v5.1:1,413,988..1,416,364(-)	*	N/A	N/A	GO:0004672;GO:0005524	ATP binding;protein kinase activity	GO:0006468	protein phosphorylation	GO:0000922;GO:0005634;GO:0005654	nucleoplasm;nucleus;spindle pole	GO:0004674;GO:0005515;GO:0005524	ATP binding;protein binding;protein serine/threonine kinase activity	GO:0001672;GO:0006260;GO:0006468;GO:0007059;GO:0018105;GO:0035556;GO:0043987;GO:0051225	chromosome segregation;DNA replication;histone H3-S10 phosphorylation;intracellular signal transduction;peptidyl-serine phosphorylation;protein phosphorylation;regulation of chromatin assembly or disassembly;spindle assembly	N/A	0	26	26	7	49.3	49.3	20.1	73.278	0	175.57	690300000	128	0	0	0	8083100	12353000
	+	1.53735	2.43952		hypothetical protein, conserved	Golgi apparatus(25%), cytoplasm(50%) GO:0005737 GO:0005794	golgi apparatus, cytoplasm(weak) GO:0005737 GO:0005794	Tb927.3.1300:mRNA-p1	Tb927.3.1300:mRNA-p1	Tb927.3.1300	1649	Tb927.3.1300:mRNA-p1 | transcript=Tb927.3.1300:mRNA | gene=Tb927.3.1300 | organism=Trypanosoma_brucei_brucei_TREU927 | gene_product=hypothetical protein, conserved | transcript_product=hypothetical protein, conserved | location=Tb927_03_v5.1:320722-321954(	Tb927.3.1300:mRNA	1	Tb927_03_v5.1:320,460..323,088(+)	*	N/A	N/A	N/A	N/A	N/A	N/A	GO:0005737;GO:0005794;GO:0012505	cytoplasm;endomembrane system;Golgi apparatus	N/A	N/A	GO:0010608	posttranscriptional regulation of gene expression	N/A	0	21	21	21	51.2	51.2	51.2	46.085	0	323.31	2140900000	158	0	0	0	9635200	17852000
	+	1.49158	2.43253		BSD domain containing protein, putative;BSD domain containing protein, putative	endocytic GO:0030133 GO:0020016	endocytic, flagellar pocket(region) GO:0030133 GO:0020016	Tb927.9.3630:mRNA-p1;Tb11.v5.0530.1-p1	Tb927.9.3630:mRNA-p1;Tb11.v5.0530.1-p1	Tb927.9.3630;Tb11.v5.0530	2898	Tb927.9.3630:mRNA-p1 | transcript=Tb927.9.3630:mRNA | gene=Tb927.9.3630 | organism=Trypanosoma_brucei_brucei_TREU927 | gene_product=BSD domain containing protein, putative | transcript_product=BSD domain containing protein, putative | location=Tb927_09_v5.	Tb11.v5.0530.1;Tb927.9.3630:mRNA	1;1	Tb927_11_bin_v5.1:2,260,491..2,264,616(-);Tb927_09_v5.1:727,069..729,270(+)	*;*	N/A	N/A	N/A	N/A	N/A	N/A	GO:0020016;GO:0030133;N/A	ciliary pocket;N/A;transport vesicle	N/A	N/A	N/A	N/A	N/A;N/A	0	26	26	26	52.1	52.1	52.1	61.829	0	253.56	1527800000	167	0	0	0	9691300	10991000
		1.13305	2.42913		ATP-dependent DEAD/H RNA helicase, putative;ATP-dependent RNA helicase SUB2, putative		nucleoplasm GO:0005654	Tb927.10.540:mRNA-p1;Tb11.v5.0414.1-p1	Tb927.10.540:mRNA-p1;Tb11.v5.0414.1-p1	Tb927.10.540;Tb11.v5.0414	247	Tb927.10.540:mRNA-p1 | transcript=Tb927.10.540:mRNA | gene=Tb927.10.540 | organism=Trypanosoma_brucei_brucei_TREU927 | gene_product=ATP-dependent RNA helicase SUB2, putative | transcript_product=ATP-dependent RNA helicase SUB2, putative | location=Tb927_10	Tb11.v5.0414.1;Tb927.10.540:mRNA	1;1	Tb927_11_bin_v5.1:1,572,880..1,576,555(-);Tb927_10_v5.1:140,745..144,736(+)	*;*	N/A	N/A	GO:0003676;GO:0004386;GO:0005524	ATP binding;helicase activity;nucleic acid binding	N/A	N/A	GO:0005634;GO:0005654	nucleoplasm;nucleus	GO:0000993;GO:0001042;GO:0003723;GO:0003724;GO:0003729;GO:0004386;GO:0005524	ATP binding;helicase activity;mRNA binding;RNA binding;RNA helicase activity;RNA polymerase I core binding;RNA polymerase II complex binding	GO:0016071	mRNA metabolic process	N/A;N/A	0	21	21	21	57.8	57.8	57.8	49.226	0	83.079	554840000	66	0	0	0	27476000	7224200
		1.2227	2.42266		VAMP-associated protein, putative	flagellar pocket, flagellum attachment zone GO:0020016 GO:0120119	flagellar pocket, flagellum attachment zone GO:0020016 GO:0120119	Tb927.11.13230:mRNA-p1	Tb927.11.13230:mRNA-p1	Tb927.11.13230	1014	Tb927.11.13230:mRNA-p1 | transcript=Tb927.11.13230:mRNA | gene=Tb927.11.13230 | organism=Trypanosoma_brucei_brucei_TREU927 | gene_product=VAMP-associated protein, putative | transcript_product=VAMP-associated protein, putative | location=Tb927_11_v5.1:3549	Tb927.11.13230:mRNA	1	Tb927_11_v5.1:3,547,908..3,550,128(-)	*	GO:0005789;GO:0016021	endoplasmic reticulum membrane;integral component of membrane	N/A	N/A	N/A	N/A	GO:0005783;GO:0005789;GO:0005856;GO:0005886;GO:0020016;GO:0120119	ciliary pocket;cytoskeleton;endoplasmic reticulum;endoplasmic reticulum membrane;flagellum attachment zone;plasma membrane	N/A	N/A	GO:0061817;GO:0090158	endoplasmic reticulum membrane organization;endoplasmic reticulum-plasma membrane tethering	N/A	1	14	14	14	59.3	59.3	59.3	23.909	0	128.46	668240000	70	0	0	0	14167000	17849000
		1.00763	2.42189		hypothetical protein, conserved			Tb927.4.2530:mRNA-p1	Tb927.4.2530:mRNA-p1	Tb927.4.2530	1872	Tb927.4.2530:mRNA-p1 | transcript=Tb927.4.2530:mRNA | gene=Tb927.4.2530 | organism=Trypanosoma_brucei_brucei_TREU927 | gene_product=hypothetical protein, conserved | transcript_product=hypothetical protein, conserved | location=Tb927_04_v5.1:667858-668334(	Tb927.4.2530:mRNA	1	Tb927_04_v5.1:667,723..669,051(+)	*	N/A	N/A	N/A	N/A	N/A	N/A	N/A	N/A	N/A	N/A	N/A	N/A	N/A	4	3	3	3	24.1	24.1	24.1	16.835	0	29.117	149700000	12	0	0	0	13547000	7406200
	+	1.91567	2.41702		Present in the outer mitochondrial membrane proteome 10		mitochondrion GO:0005739	Tb927.11.13180:mRNA-p1	Tb927.11.13180:mRNA-p1	Tb927.11.13180	1012	Tb927.11.13180:mRNA-p1 | transcript=Tb927.11.13180:mRNA | gene=Tb927.11.13180 | organism=Trypanosoma_brucei_brucei_TREU927 | gene_product=Present in the outer mitochondrial membrane proteome 10 | transcript_product=Present in the outer mitochondrial membra	Tb927.11.13180:mRNA	1	Tb927_11_v5.1:3,535,006..3,537,882(-)	*	N/A	N/A	N/A	N/A	N/A	N/A	GO:0005739;GO:0005741;GO:0005743	mitochondrial inner membrane;mitochondrial outer membrane;mitochondrion	N/A	N/A	N/A	N/A	N/A	1	28	28	28	60.2	60.2	60.2	61.21	0	323.31	1571900000	146	0	0	0	16111000	8993800
		0.912492	2.41261		cytidine triphosphate synthase, putative;cytidine triphosphate synthase, putative	cytoplasm, basal body(region) GO:0005737 GO:0036064		Tb927.1.1240:mRNA-p1;Tb11.v5.0356.1-p1	Tb927.1.1240:mRNA-p1;Tb11.v5.0356.1-p1	Tb927.1.1240;Tb11.v5.0356	239	Tb927.1.1240:mRNA-p1 | transcript=Tb927.1.1240:mRNA | gene=Tb927.1.1240 | organism=Trypanosoma_brucei_brucei_TREU927 | gene_product=cytidine triphosphate synthase, putative | transcript_product=cytidine triphosphate synthase, putative | location=Tb927_01_v	Tb11.v5.0356.1;Tb927.1.1240:mRNA	1;1	Tb927_11_bin_v5.1:1,122,603..1,126,602(+);Tb927_01_v5.1:330,231..332,871(+)	*;*	N/A	N/A	GO:0003883;GO:0005524	ATP binding;CTP synthase activity	GO:0006221;GO:0006241;GO:0006541;GO:0044210	CTP biosynthetic process;'de novo' CTP biosynthetic process;glutamine metabolic process;pyrimidine nucleotide biosynthetic process	GO:0005737;GO:0005829;GO:0036064	ciliary basal body;cytoplasm;cytosol	GO:0003883;GO:0042802	CTP synthase activity;identical protein binding	GO:0006241;GO:0019856	CTP biosynthetic process;pyrimidine nucleobase biosynthetic process	N/A;N/A	0	17	17	17	36.7	36.7	36.7	65.212	0	37.585	223190000	46	0	0	0	10272000	8263900
	+	2.241	2.40862		60S ribosomal protein L13, putative;60S ribosomal protein L13, putative	nucleolus(strong, 50%) GO:0005730 GO:0005737	cytoplasm(patchy), nucleolus GO:0005730 GO:0005737	Tb927.3.3320:mRNA-p1;Tb927.3.3310:mRNA-p1	Tb927.3.3320:mRNA-p1;Tb927.3.3310:mRNA-p1	Tb927.3.3320;Tb927.3.3310	1725	Tb927.3.3320:mRNA-p1 | transcript=Tb927.3.3320:mRNA | gene=Tb927.3.3320 | organism=Trypanosoma_brucei_brucei_TREU927 | gene_product=60S ribosomal protein L13, putative | transcript_product=60S ribosomal protein L13, putative | location=Tb927_03_v5.1:851801	Tb927.3.3310:mRNA;Tb927.3.3320:mRNA	1;1	Tb927_03_v5.1:850,858..851,567(-);Tb927_03_v5.1:851,677..852,476(-)	*;*	GO:0005840	ribosome	GO:0003735	structural constituent of ribosome	GO:0006412	translation	GO:0005730;GO:0005737;GO:0005840;GO:0022625	cytoplasm;cytosolic large ribosomal subunit;nucleolus;ribosome	GO:0003723;GO:0003735	RNA binding;structural constituent of ribosome	N/A	N/A	N/A;N/A	0	15	15	15	52.3	52.3	52.3	25.427	0	163.96	3115100000	112	12888000	23753000	19944000	98670000	95447000
		1.0513	2.38336		Beta propeller protein 1	pellicular membrane, flagellar pocket(50%) GO:0120267 GO:0020016 GO:0005730	nucleolus GO:0120267 GO:0020016 GO:0005730	Tb927.8.1980:mRNA-p1	Tb927.8.1980:mRNA-p1	Tb927.8.1980	2525	Tb927.8.1980:mRNA-p1 | transcript=Tb927.8.1980:mRNA | gene=Tb927.8.1980 | organism=Trypanosoma_brucei_brucei_TREU927 | gene_product=Beta propeller protein 1 | transcript_product=Beta propeller protein 1 | location=Tb927_08_v5.1:632487-633920(+) | protein_l	Tb927.8.1980:mRNA	1	Tb927_08_v5.1:632,474..634,163(+)	*	GO:0005730	nucleolus	GO:0005515	protein binding	GO:0006364	rRNA processing	GO:0005634;GO:0005730;GO:0005739;GO:0020016;GO:0120267	ciliary pocket;mitochondrion;nucleolus;nucleus;pellicular membrane	N/A	N/A	GO:0006364;GO:0045943	positive regulation of transcription by RNA polymerase I;rRNA processing	N/A	0	27	27	27	59.7	59.7	59.7	53.365	0	163.93	1473000000	120	0	0	0	7072500	10766000
		1.11022	2.38172		ATP-dependent DEAD/H RNA helicase, putative		nucleolus GO:0005730	Tb927.4.2630:mRNA-p1	Tb927.4.2630:mRNA-p1	Tb927.4.2630	1877	Tb927.4.2630:mRNA-p1 | transcript=Tb927.4.2630:mRNA | gene=Tb927.4.2630 | organism=Trypanosoma_brucei_brucei_TREU927 | gene_product=ATP-dependent DEAD/H RNA helicase, putative | transcript_product=ATP-dependent DEAD/H RNA helicase, putative | location=Tb92	Tb927.4.2630:mRNA	1	Tb927_04_v5.1:694,709..697,764(+)	*	GO:0005634	nucleus	GO:0003676;GO:0003723;GO:0003724;GO:0004386;GO:0005524	ATP binding;helicase activity;nucleic acid binding;RNA binding;RNA helicase activity	N/A	N/A	GO:0005634;GO:0005730	nucleolus;nucleus	GO:0004386;GO:0005524;GO:0042301	ATP binding;helicase activity;phosphate ion binding	GO:0006139;GO:0006364	nucleobase-containing compound metabolic process;rRNA processing	N/A	0	50	50	50	55.5	55.5	55.5	94.94	0	323.31	3562800000	308	0	0	0	10428000	21116000
		1.11676	2.37762		serine/threonine protein kinase, putative;Nuclear Dbf2-related kinase			Tb927.10.4940:mRNA-p1;Tb11.v5.0596.1-p1	Tb927.10.4940:mRNA-p1;Tb11.v5.0596.1-p1	Tb927.10.4940;Tb11.v5.0596	283	Tb927.10.4940:mRNA-p1 | transcript=Tb927.10.4940:mRNA | gene=Tb927.10.4940 | organism=Trypanosoma_brucei_brucei_TREU927 | gene_product=Nuclear Dbf2-related kinase | transcript_product=Nuclear Dbf2-related kinase | location=Tb927_10_v5.1:1228866-1230179(-)	Tb11.v5.0596.1;Tb927.10.4940:mRNA	1;1	Tb927_11_bin_v5.1:2,797,364..2,809,504(-);Tb927_10_v5.1:1,228,866..1,230,209(-)	*;*	N/A	N/A	GO:0004672;GO:0005524	ATP binding;protein kinase activity	GO:0006468	protein phosphorylation	GO:0005737;GO:0005829;GO:0020023;N/A	cytoplasm;cytosol;kinetoplast;N/A	GO:0004672;GO:0005524;N/A	ATP binding;N/A;protein kinase activity	GO:0000281;GO:0006468;GO:0051726;GO:1902412;N/A	mitotic cytokinesis;N/A;protein phosphorylation;regulation of cell cycle;regulation of mitotic cytokinesis	N/A;N/A	0	16	16	16	40	40	40	50.146	0	62.923	508080000	63	0	0	0	7374400	9086400
		0.683721	2.37564		Intraflagellar transport complex B protein 46 C terminal, putative	intraflagellar transport particle GO:0030990	intraflagellar transport particle(75%) GO:0030990	Tb927.6.3100:mRNA-p1	Tb927.6.3100:mRNA-p1	Tb927.6.3100	2182	Tb927.6.3100:mRNA-p1 | transcript=Tb927.6.3100:mRNA | gene=Tb927.6.3100 | organism=Trypanosoma_brucei_brucei_TREU927 | gene_product=Intraflagellar transport complex B protein 46 C terminal, putative | transcript_product=Intraflagellar transport complex B p	Tb927.6.3100:mRNA	1	Tb927_06_v5.1:918,117..919,759(+)	*	GO:0005737	cytoplasm	N/A	N/A	GO:0042073	intraciliary transport	GO:0005813;GO:0030990;GO:0030992;GO:0031514	centrosome;intraciliary transport particle;intraciliary transport particle B;motile cilium	N/A	N/A	GO:0000910;GO:0042073;GO:0060271	cilium assembly;cytokinesis;intraciliary transport	N/A	0	12	12	12	49.9	49.9	49.9	48.134	0	128.06	890900000	70	0	0	0	7211800	11299000
		1.3231	2.36581		Double RNA binding domain protein 3	cytoplasm(points, 50%), nucleoplasm(50%) GO:0005737 GO:0005654	nucleoplasm(strong), cytoplasm(patchy) GO:0005737 GO:0005654	Tb927.9.8740:mRNA-p1	Tb927.9.8740:mRNA-p1	Tb927.9.8740	2992	Tb927.9.8740:mRNA-p1 | transcript=Tb927.9.8740:mRNA | gene=Tb927.9.8740 | organism=Trypanosoma_brucei_brucei_TREU927 | gene_product=Double RNA binding domain protein 3 | transcript_product=Double RNA binding domain protein 3 | location=Tb927_09_v5.1:140932	Tb927.9.8740:mRNA	1	Tb927_09_v5.1:1,407,178..1,410,347(-)	*	N/A	N/A	GO:0003676	nucleic acid binding	N/A	N/A	GO:0005634;GO:0005654;GO:0005737;GO:0005829;GO:0005844;GO:1990904	cytoplasm;cytosol;nucleoplasm;nucleus;polysome;ribonucleoprotein complex	GO:0003729;GO:0003730;GO:0042162	mRNA 3'-UTR binding;mRNA binding;telomeric DNA binding	GO:0000365;GO:0006396;GO:0010608;GO:0045292;GO:0048255	mRNA cis splicing, via spliceosome;mRNA stabilization;mRNA trans splicing, via spliceosome;posttranscriptional regulation of gene expression;RNA processing	N/A	0	9	9	9	32.4	32.4	32.4	36.984	0	76.355	330190000	45	0	0	0	16073000	7623700
	+	1.36452	2.35732		ubiquitin-activating enzyme E1, putative	nucleoplasm(patchy), nucleolus(peripheral) GO:0005654 GO:0005730 GO:0051286 GO:0005737 GO:0097014	cell tip(strong, posterior), cytoplasm, flagellar cytoplasm, nucleoplasm GO:0005654 GO:0005730 GO:0051286 GO:0005737 GO:0097014	Tb927.9.12650:mRNA-p1;Tb11.v5.0675.1-p1	Tb927.9.12650:mRNA-p1	Tb927.9.12650	2792	Tb927.9.12650:mRNA-p1 | transcript=Tb927.9.12650:mRNA | gene=Tb927.9.12650 | organism=Trypanosoma_brucei_brucei_TREU927 | gene_product=ubiquitin-activating enzyme E1, putative | transcript_product=ubiquitin-activating enzyme E1, putative | location=Tb927_0	Tb927.9.12650:mRNA	1	Tb927_09_v5.1:1,985,928..1,989,798(+)	*	N/A	N/A	GO:0008641	ubiquitin-like modifier activating enzyme activity	GO:0006464	cellular protein modification process	GO:0005634;GO:0005654;GO:0005730;GO:0005737;GO:0005739;GO:0051286;GO:0097014	cell tip;ciliary plasm;cytoplasm;mitochondrion;nucleolus;nucleoplasm;nucleus	GO:0004839;GO:0004842	ubiquitin activating enzyme activity;ubiquitin-protein transferase activity	GO:0006464;GO:0006511;GO:0006974;GO:0016567;GO:0032446	cellular protein modification process;cellular response to DNA damage stimulus;protein modification by small protein conjugation;protein ubiquitination;ubiquitin-dependent protein catabolic process	N/A	0	44	44	44	47.3	47.3	47.3	134.65	0	323.31	1804100000	242	0	0	0	15555000	13778000
	+	2.09313	2.3553		CCR4-associated factor 1	paraflagellar rod(<10%), nucleoplasm GO:0005654 GO:0005737	cytoplasm(points, 50%, strong) GO:0005654 GO:0005737	Tb927.6.600:mRNA-p1	Tb927.6.600:mRNA-p1	Tb927.6.600	2254	Tb927.6.600:mRNA-p1 | transcript=Tb927.6.600:mRNA | gene=Tb927.6.600 | organism=Trypanosoma_brucei_brucei_TREU927 | gene_product=CCR4-associated factor 1 | transcript_product=CCR4-associated factor 1 | location=Tb927_06_v5.1:245592-246647(-) | protein_leng	Tb927.6.600:mRNA	1	Tb927_06_v5.1:243,281..246,923(-)	*	GO:0030014	CCR4-NOT complex	GO:0003676;GO:0004535	nucleic acid binding;poly(A)-specific ribonuclease activity	N/A	N/A	GO:0000932;GO:0005654;GO:0005737;GO:0010494;GO:0030015	CCR4-NOT core complex;cytoplasm;cytoplasmic stress granule;nucleoplasm;P-body	GO:0004535;GO:0008143	poly(A) binding;poly(A)-specific ribonuclease activity	GO:0006402;GO:0010608;GO:0017148;GO:0043928	exonucleolytic catabolism of deadenylated mRNA;mRNA catabolic process;negative regulation of translation;posttranscriptional regulation of gene expression	N/A	0	13	13	13	51.9	51.9	51.9	38.863	0	115.56	1467900000	84	0	0	0	12018000	14557000
		0.874065	2.35167		Component of motile flagella 2	axoneme GO:0005930	axoneme GO:0005930	Tb927.11.1430:mRNA-p1	Tb927.11.1430:mRNA-p1	Tb927.11.1430	1064	Tb927.11.1430:mRNA-p1 | transcript=Tb927.11.1430:mRNA | gene=Tb927.11.1430 | organism=Trypanosoma_brucei_brucei_TREU927 | gene_product=Component of motile flagella 2 | transcript_product=Component of motile flagella 2 | location=Tb927_11_v5.1:422497-424755	Tb927.11.1430:mRNA	1	Tb927_11_v5.1:422,238..425,590(+)	*	N/A	N/A	N/A	N/A	N/A	N/A	GO:0005930;GO:0072686	axoneme;mitotic spindle	GO:0043014	alpha-tubulin binding	GO:0000281;GO:0007052;GO:0060285	cilium-dependent cell motility;mitotic cytokinesis;mitotic spindle organization	N/A	0	17	17	17	31.2	31.2	31.2	86.855	0	50.759	386220000	28	0	0	0	36192000	6873200
		1.18723	2.34603		methylthioadenosine phosphorylase, putative	cytoplasm(75%), flagellar cytoplasm(75%), nucleoplasm(75%) GO:0005737 GO:0097014 GO:0005654	flagellar cytoplasm, cytoplasm, nucleoplasm GO:0005737 GO:0097014 GO:0005654	Tb927.7.7040:mRNA-p1	Tb927.7.7040:mRNA-p1	Tb927.7.7040	2463	Tb927.7.7040:mRNA-p1 | transcript=Tb927.7.7040:mRNA | gene=Tb927.7.7040 | organism=Trypanosoma_brucei_brucei_TREU927 | gene_product=methylthioadenosine phosphorylase, putative | transcript_product=methylthioadenosine phosphorylase, putative | location=Tb92	Tb927.7.7040:mRNA	1	Tb927_07_v5.1:2,011,974..2,013,623(-)	*	N/A	N/A	GO:0003824;GO:0016763;GO:0017061	catalytic activity;pentosyltransferase activity;S-methyl-5-thioadenosine phosphorylase activity	GO:0006166;GO:0009116	nucleoside metabolic process;purine ribonucleoside salvage	GO:0005654;GO:0005737;GO:0005829;GO:0031981;GO:0097014	ciliary plasm;cytoplasm;cytosol;nuclear lumen;nucleoplasm	GO:0004731;GO:0017061	purine-nucleoside phosphorylase activity;S-methyl-5-thioadenosine phosphorylase activity	GO:0019509	L-methionine salvage from methylthioadenosine	N/A	0	7	7	7	37.9	37.9	37.9	33.443	0	27.166	170540000	15	0	0	0	18366000	8726500
		1.05078	2.33433		hypothetical protein, conserved		cytoplasm, flagellar cytoplasm, nucleoplasm GO:0005737 GO:0097014 GO:0005654	Tb927.3.2100:mRNA-p1	Tb927.3.2100:mRNA-p1	Tb927.3.2100	1676	Tb927.3.2100:mRNA-p1 | transcript=Tb927.3.2100:mRNA | gene=Tb927.3.2100 | organism=Trypanosoma_brucei_brucei_TREU927 | gene_product=hypothetical protein, conserved | transcript_product=hypothetical protein, conserved | location=Tb927_03_v5.1:553025-553951(	Tb927.3.2100:mRNA	1	Tb927_03_v5.1:552,061..554,173(-)	*	N/A	N/A	GO:0004127;GO:0005524	ATP binding;cytidylate kinase activity	GO:0006139	nucleobase-containing compound metabolic process	GO:0005654;GO:0005737;GO:0097014	ciliary plasm;cytoplasm;nucleoplasm	N/A	N/A	N/A	N/A	N/A	0	16	16	16	66.6	66.6	66.6	33.996	0	120.34	485120000	73	0	0	0	14292000	9187800
		1.31738	2.32858		SUMO-interacting motif-containing protein	nuclear pore GO:0005643	nuclear pore GO:0005643	Tb927.9.1410:mRNA-p1	Tb927.9.1410:mRNA-p1	Tb927.9.1410	2829	Tb927.9.1410:mRNA-p1 | transcript=Tb927.9.1410:mRNA | gene=Tb927.9.1410 | organism=Trypanosoma_brucei_brucei_TREU927 | gene_product=SUMO-interacting motif-containing protein | transcript_product=SUMO-interacting motif-containing protein | location=Tb927_09	Tb927.9.1410:mRNA	1	Tb927_09_v5.1:347,440..349,477(-)	*	N/A	N/A	N/A	N/A	N/A	N/A	GO:0005634;GO:0005643	nuclear pore;nucleus	N/A	N/A	N/A	N/A	N/A	0	13	13	13	27.4	27.4	27.4	66.632	0	67.476	276500000	42	0	0	0	14762000	17240000
	+	2.22648	2.32122		40S ribosomal protein S21, putative;40S ribosomal protein S21, putative	cytoplasm GO:0005737;cytoplasm GO:0005737		Tb927.11.6510:mRNA-p1;Tb927.11.6500:mRNA-p1	Tb927.11.6510:mRNA-p1;Tb927.11.6500:mRNA-p1	Tb927.11.6510;Tb927.11.6500	1403	Tb927.11.6510:mRNA-p1 | transcript=Tb927.11.6510:mRNA | gene=Tb927.11.6510 | organism=Trypanosoma_brucei_brucei_TREU927 | gene_product=40S ribosomal protein S21, putative | transcript_product=40S ribosomal protein S21, putative | location=Tb927_11_v5.1:183	Tb927.11.6500:mRNA;Tb927.11.6510:mRNA	1;1	Tb927_11_v5.1:1,833,484..1,834,344(-);Tb927_11_v5.1:1,834,485..1,835,187(-)	*;*	GO:0005840	ribosome	GO:0003735	structural constituent of ribosome	GO:0006412	translation	GO:0005737;GO:0005840;GO:0022627	cytoplasm;cytosolic small ribosomal subunit;ribosome	GO:0003735	structural constituent of ribosome	GO:0000447;GO:0000461;GO:0006412;GO:0010608	endonucleolytic cleavage in ITS1 to separate SSU-rRNA from 5.8S rRNA and LSU-rRNA from tricistronic rRNA transcript (SSU-rRNA, 5.8S rRNA, LSU-rRNA);endonucleolytic cleavage to generate mature 3'-end of SSU-rRNA from (SSU-rRNA, 5.8S rRNA, LSU-rRNA);posttranscriptional regulation of gene expression;tr;translation	N/A;N/A	0	4	4	4	32	32	32	21.118	0	110.14	508760000	35	0	0	0	20876000	18537000
		1.01641	2.31777		inosine-5'-monophosphate dehydrogenase		cytoplasm, flagellar cytoplasm GO:0005737 GO:0097014	Tb927.10.16120:mRNA-p1	Tb927.10.16120:mRNA-p1	Tb927.10.16120	605	Tb927.10.16120:mRNA-p1 | transcript=Tb927.10.16120:mRNA | gene=Tb927.10.16120 | organism=Trypanosoma_brucei_brucei_TREU927 | gene_product=inosine-5-monophosphate dehydrogenase | transcript_product=inosine-5-monophosphate dehydrogenase | location=Tb927_10	Tb927.10.16120:mRNA	1	Tb927_10_v5.1:3,964,899..3,966,910(+)	*	N/A	N/A	GO:0003824;GO:0003938;GO:0016491	catalytic activity;IMP dehydrogenase activity;oxidoreductase activity	GO:0006164;GO:0055114	obsolete oxidation-reduction process;purine nucleotide biosynthetic process	GO:0005737;GO:0020015;GO:0097014	ciliary plasm;cytoplasm;glycosome	GO:0003938	IMP dehydrogenase activity	GO:0009152	purine ribonucleotide biosynthetic process	N/A	0	20	20	20	58.2	58.2	58.2	55.694	0	99.083	481860000	66	0	0	0	15059000	6967600
[truncated: 879 more rows]

## Sheet: NUP75 MS
SigA	SigB	LOG(P-value)	Difference	Protein IDs	Majority protein IDs	Fasta headers	Gene IDs	source_id	Gene ID	rank	Abbreviation	Product Description	Tryptag C-term Cellular Localization	TrypTag N-term Cellular Localization	Computed GO Component IDs	Computed GO Components	Computed GO Function IDs	Computed GO Functions	Computed GO Process IDs	Computed GO Processes	Curated GO Component IDs	Curated GO Components	Curated GO Function IDs	Curated GO Functions	Curated GO Process IDs	Curated GO Processes	SignalP Peptide	id	Peptides	Razor + unique peptides	Unique peptides	Sequence coverage [%]	Unique + razor sequence coverage [%]	Unique sequence coverage [%]	Mol. weight [kDa]	Q-value	Score	Intensity	MS/MS count	LFQ intensity 11_1_WT	LFQ intensity 12_1_WT	LFQ intensity 13_1_WT	LFQ intensity 91_1_NUP75	LFQ intensity 92_1_NUP75
[truncated: 199 more rows]

[truncated: 2 more sheets: Mex67 MS, NUP98N MS]
