# Supplementary material for: Detailed characterisation of the trypanosome nuclear pore architecture reveals conserved asymmetrical functional hubs that drive mRNA export
Source: PLoS Biol. 2025 Feb 3;23(2):e3003024. doi: 10.1371/journal.pbio.3003024 (PMC11825100; doi:10.1371/journal.pbio.3003024)
Supplement: S3 Table — (XLSX) [file pbio.3003024.s020.xlsx]

## Sheet: Growth curve Figure S5
	0h	24h	48h	72h	96h
WT	1000000	5.01455e+06	2.31636e+07	1.42876e+08	5.83036e+08		SK1083 stands for Mex67-eYFP overexpression cell lines, internal-lab control
SK1083 #1 - tet	1000000	3.63781e+06	1.59021e+07	7.66515e+07			Cell growth is cumulative over 5 days
SK1083 #1 + tet	1000000	3.15326e+06	8.73913e+06	2.71522e+07	1.28413e+08
SK1083 #2 - tet	1000000	3.0024e+06	13687500	8.63942e+07	4.69391e+08
SK1083 #2 + tet	1000000	2.59345e+06	8.39855e+06	19040000	44960000

## Sheet: Growth curve Figure 6B
	0h	24h	48h	72h	96h
Clone #3 - auxin	1000000	2.96104e+06	1.05844e+07	4.66048e+07	1.77551e+08		Cell growth is cumulative over 5 days
Clone #3 + auxin	1000000	1.01122e+06	993590	983974	1.11538e+06
Clone #9 - auxin	1000000	4.16393e+06	1.33094e+07	6.52459e+07	2.41803e+08
Clone #9 + auxin	1000000	1.25866e+06	1.13381e+06	1.35642e+06	1.22403e+06
Clone #10 - auxin	1000000	2.96724e+06	1.1569e+07	5.48448e+07	2.04741e+08
Clone #10 + auxin	1000000	1.14711e+06	1.02314e+06	1.06777e+06	1.09091e+06
