# Supplementary material for: Detailed characterisation of the trypanosome nuclear pore architecture reveals conserved asymmetrical functional hubs that drive mRNA export
Source: PLoS Biol. 2025 Feb 3;23(2):e3003024. doi: 10.1371/journal.pbio.3003024 (PMC11825100; doi:10.1371/journal.pbio.3003024)
Supplement: S4 Table — (XLSX) [file pbio.3003024.s021.xlsx]

## Sheet: no auxin
0	4521	823		0	6034	1115		0	4567	927.67		0	5173	1696		0	3398.5	738.88
0.09214	4732.23	839.01		0.09214	6119.27	1133.4		0.09214	4679.2	998.27		0.09214	5313.51	1627.43		0.09214	3519	747.67
0.18429	5123.2	915.5		0.18429	6109.3	1149.94		0.18429	4776.71	1058.78		0.18429	5427.18	1644.32		0.18429	3685.24	868.42
0.27643	5411.06	918.12		0.27643	6085.92	1154.9		0.27643	4830.41	1061.51		0.27643	5457.51	1682.58		0.27643	3662.48	826.46
0.36857	5563.85	965.61		0.36857	6030.36	1234.62		0.36857	4820.23	1148.51		0.36857	5535.71	1700.46		0.36857	3723.26	873.64
0.46071	5776.04	970.8		0.46071	5901.37	1216.72		0.46071	4743.42	1242.91		0.46071	5601.79	1767.06		0.46071	3824.77	924.38
0.55286	5888.43	1061.33		0.55286	5843.88	1267.12		0.55286	4609.17	1283		0.55286	5609.07	1784.43		0.55286	3934.78	983.94
0.645	5933.83	1024.86		0.645	5804.82	1256.31		0.645	4580.23	1364.19		0.645	5730.16	1903.43		0.645	4025.25	1097.61
0.73714	5977.34	1134.76		0.73714	5775.11	1310.8		0.73714	4508.36	1445.94		0.73714	5825.24	1995.29		0.73714	4089.31	1106.35
0.82929	5963.46	1234.69		0.82929	5795.19	1266.96		0.82929	4383.12	1574.57		0.82929	5972.9	2134.97		0.82929	4197.29	1145.12
0.92143	5919.24	1252.58		0.92143	5870.47	1404.87		0.92143	4232.17	1710.65		0.92143	5985.98	2266.44		0.92143	4294.36	1238.82
1.01357	5962.63	1306.4		1.01357	5817.4	1355.57		1.01357	4071.64	1876.55		1.01357	6037.1	2423.22		1.01357	4429.53	1352.31
1.10571	5920.54	1388.06		1.10571	5938.23	1466.68		1.10571	3924.41	1996.26		1.10571	6094.21	2589.64		1.10571	4569.56	1426.72
1.19786	6040	1469.32		1.19786	5959.15	1506.23		1.19786	3791.85	2466.3		1.19786	6078.97	2840.15		1.19786	4816.31	1572.95
1.29	6184.26	1556.16		1.29	6080.12	1622.21		1.29	3649.62	2805.56		1.29	5980.95	3136.31		1.29	4988.86	1700.38
1.38214	6379.78	1629.37		1.38214	6164.17	1739.21		1.38214	3421.12	3303.7		1.38214	5659.57	3562.16		1.38214	5136.42	1893.99
1.47429	6424.1	1769.84		1.47429	6259.88	1845.99		1.47429	3228.25	3804.06		1.47429	5305.95	4138.71		1.47429	5197.17	2160.45
1.56643	6629.62	1865.88		1.56643	6333.97	1993.55		1.56643	3076.04	4163.22		1.56643	4954.46	4744.12		1.56643	5265.53	2436.05
1.65857	6745.45	1981.02		1.65857	6333.94	2206.41		1.65857	2975.6	4417.26		1.65857	4629.94	5242.96		1.65857	5252.58	2853.75
1.75071	6768.3	2226.42		1.75071	6305.62	2503.95		1.75071	2934.32	4708.24		1.75071	4407.33	5598.15		1.75071	5213.6	3319.86
1.84286	6893.13	2457.93		1.84286	6167.87	2898.08		1.84286	2941.3	4937.48		1.84286	4208.72	5990.52		1.84286	5199.21	3740.4
1.935	6949.15	2671.29		1.935	5925.82	3375.6		1.935	2925.28	5095		1.935	3980.49	6298.52		1.935	5162.42	4017.72
2.02714	6913.77	2931.45		2.02714	5675.02	3818.44		2.02714	2834.4	5224.61		2.02714	3744.24	6736.59		2.02714	5155.22	4144.33
2.11929	6730.65	3332.71		2.11929	5461.98	4195.43		2.11929	2833.67	5283.3		2.11929	3641.5	7003.95		2.11929	5130.52	4323.74
2.21143	6546.08	3691.09		2.21143	5195.44	4425.44		2.21143	2852.08	5226.56		2.21143	3551.84	7141.01		2.21143	5081.29	4329.79
2.30357	6398.99	4365.58		2.30357	4957.12	4579.99		2.30357	2858.65	5045.5		2.30357	3497.19	7222.67		2.30357	4973.08	4388.12
2.39571	6258.62	5092.66		2.39571	4820.33	4582.87		2.39571	2823.16	5036.4		2.39571	3420.92	7236.85		2.39571	4911.75	4570.34
2.48786	6237.43	5838.87		2.48786	4624.22	4470.51		2.48786	2846.78	5044.25		2.48786	3331.98	7116.85		2.48786	4808.69	4761.5
2.58	6217.07	6358.53		2.58	4470.89	4366.83		2.58	2860.64	5047.62		2.58	3255.91	6883.85		2.58	4750.15	4934.94
2.67214	6147.77	6875.95		2.67214	4392.35	4307.55		2.67214	2959.11	5055.14		2.67214	3227.94	6761.13		2.67214	4790.6	5233.09
2.76429	6035.04	7185.25		2.76429	4240.39	4291.76		2.76429	3074.64	5026.06		2.76429	3184.21	6489.93		2.76429	4895.78	5490.7
2.85643	5947.65	7573.14		2.85643	4145.5	4321.37		2.85643	3202.97	4980.91		2.85643	3150.32	6285.61		2.85643	4889.91	5664.45
2.94857	5934.55	7789.55		2.94857	4037.33	4351.13		2.94857	3380.28	4957.39		2.94857	3183.54	6143.31		2.94857	5009.18	5709.77
3.04071	5991.37	7982.43		3.04071	3974.93	4525.71		3.04071	3560.39	4848.24		3.04071	3179.92	5963		3.04071	5085.33	5640.54
3.13286	6035.92	8025.36		3.13286	4027.38	4519.47		3.13286	3818.06	4703.37		3.13286	3281.86	5738.25		3.13286	5248.33	5543.96
3.225	5973.76	7882.34		3.225	4145.36	4628.73		3.225	4162.55	4710.18		3.225	3441.25	5479.07		3.225	5375.49	5328.08
3.31714	6014.31	7826.04		3.31714	4198.09	4785.29		3.31714	4470.76	4571.78		3.31714	3599.87	5165.12		3.31714	5621.5	5146.75
3.40929	5982.08	7763.13		3.40929	4310.49	4948.13		3.40929	4737.95	4461.38		3.40929	3838.54	4762.34		3.40929	5771.61	4739.02
3.50143	5991.21	7842.32		3.50143	4371.72	4787.62		3.50143	5029.35	4312.83		3.50143	4108.12	4220.48		3.50143	5932.33	4368.45
3.59357	6059.2	7837.23		3.59357	4464.39	4721.52		3.59357	5274.49	3943.75		3.59357	4309.87	3602.79		3.59357	6175.73	3906.86
3.68571	6230.19	7967.07		3.68571	4565.26	4503.76		3.68571	5509.06	3517.46		3.68571	4445.75	3148.79		3.68571	6336.97	3359.36
3.77786	6344.08	8114.45		3.77786	4852.74	4125.85		3.77786	5678.33	3072.27		3.77786	4565.56	2756		3.77786	6501.98	2823.7
3.87	6447.2	8146.7		3.87	5039.07	3647.97		3.87	5775.25	2480.55		3.87	4589.62	2381.23		3.87	6552.6	2491.83
3.96214	6495.56	8226.76		3.96214	5221.18	3092.39		3.96214	5867.82	2219.25		3.96214	4553.08	2193.84		3.96214	6539.51	2266.17
4.05429	6616.15	8071.28		4.05429	5281.15	2610.81		4.05429	5935.61	1980.09		4.05429	4463.56	1972.73		4.05429	6434.46	2116.31
4.14643	6768.02	7802.53		4.14643	5254.77	2269.85		4.14643	5866.12	1859.03		4.14643	4298.1	1839.52		4.14643	6287.38	1849.04
4.23857	6849.76	7524.15		4.23857	5141.7	2028.57		4.23857	5782.99	1719.96		4.23857	4161.98	1699.12		4.23857	6094.98	1699.41
4.33071	6927.46	7172.62		4.33071	4993.69	1799.99		4.33071	5682.96	1619.58		4.33071	4041.42	1568.46		4.33071	5942.43	1614.06
4.42286	6963.79	6712.77		4.42286	4806.27	1693.23		4.42286	5612.83	1534.76		4.42286	3979.29	1428.42		4.42286	5779.99	1487.79
4.515	7047.7	6136.7		4.515	4652.96	1576.97		4.515	5537.75	1503.83		4.515	3910.56	1328.65		4.515	5643.67	1416.64
4.60714	7267.39	5592.26		4.60714	4448.67	1427.89		4.60714	5250.61	1369.82		4.60714	3899.59	1258.55		4.60714	5594.42	1294.06
4.69929	7346.56	4958.51		4.69929	4225.43	1273.99		4.69929	5196.05	1391.49		4.69929	3805.32	1166.66		4.69929	5425.02	1254.05
4.79143	7433.16	4267.62		4.79143	4028.04	1201.4		4.79143	5098.61	1316.11		4.79143	3850.66	1140.25		4.79143	5221.33	1152.42
4.88357	7429.09	3737.8		4.88357	3868.35	1193.49		4.88357	4999.22	1301.59		4.88357	3694.76	1053.45		4.88357	4902.85	1118.57
4.97571	7487.73	3325.33		4.97571	3676.87	1122.61		4.97571	4860.84	1277		4.97571	3656.74	1037.2		4.97571	4605.31	1057.44
5.06786	7417.73	2978.46		5.06786	3496.39	1021.44		5.06786	4698.78	1246.78		5.06786	3492.78	973.33
5.16	7295.46	2730.53		5.16	3318.33	935
5.25214	7200.27	2538.54
5.34429	7048.38	2356.84
5.43643	6872.62	2223.02
5.52857	6794.89	2093.82
5.62071	6774.09	2024.71
5.71286	6820.88	1915.32
5.805	6799.94	1805.46
5.89714	6615.08	1699.92
5.98929	6446.03	1661.75
6.08143	6289.29	1578.42
6.17357	6194.34	1553.65
6.26571	6125.4	1464.94
6.35786	6029.68	1474.33
6.45	5955.26	1426.84
6.54214	5800.35	1374.34
6.63429	5571.45	1366.7
6.72643	5299.56	1321.44

## Sheet: 2 h auxin
0	1311	2451		0	1196	1065		0	1195	1393		0	1750	1605		0	1576	1333		0	1829	2223
0.09214	1312.57	2234.53		0.09214	1272.25	1045.97		0.09214	1249	1525		0.09214	1710	1682		0.09214	1658.8	1560.32		0.09214	1908	2211
0.18429	1294.33	2114.68		0.18429	1318.02	1074.21		0.18429	1300	1529		0.18429	1715	1725		0.18429	1755.8	1586.55		0.18429	1917	2164
0.27643	1334.82	2057.19		0.27643	1343.04	1121.58		0.27643	1352	1516		0.27643	1791	1959		0.27643	1820.83	1617.45		0.27643	2030	2133
0.36857	1371.15	2084.69		0.36857	1402.55	1139.65		0.36857	1410.4	1639.42		0.36857	1854	2020.73		0.36857	1845.11	1728.74		0.36857	2142	2250
0.46071	1409.48	2077.49		0.46071	1421.94	1166.67		0.46071	1504.58	1722.24		0.46071	1946.08	2099.3		0.46071	1856.65	1839.84		0.46071	2073	2309
0.55286	1449.17	2126.89		0.55286	1483.11	1270.99		0.55286	1549.76	1780.3		0.55286	1929.94	2406.58		0.55286	1853.36	1921.81		0.55286	2218.19	2395.59
0.645	1482.16	2299.85		0.645	1509.54	1309		0.645	1534.28	1853.12		0.645	2005	2348		0.645	1861.57	2124.51		0.645	2387	2507.3
0.73714	1576	2444		0.73714	1559.25	1388.13		0.73714	1568.84	2009.7		0.73714	2092	2717		0.73714	1902.03	2321.84		0.73714	2567.05	2611.15
0.82929	1587	2497		0.82929	1648.75	1426.48		0.82929	1527.26	2118.3		0.82929	2154	2780		0.82929	1964.81	2554.26		0.82929	2672.43	2754.17
0.92143	1700	2855		0.92143	1795.09	1505.08		0.92143	1575	2315		0.92143	2192	3049		0.92143	1997.09	2791.81		0.92143	2735.67	3020.48
1.01357	1676	3005		1.01357	1946.56	1638.3		1.01357	1613	2550		1.01357	2243	3111		1.01357	2078.18	3064.84		1.01357	2776.72	3299.84
1.10571	1754.57	3429.07		1.10571	2031.99	1731.12		1.10571	1643	2539		1.10571	2323	3515		1.10571	2200.77	3448.98		1.10571	2790.48	3668.24
1.19786	1830.4	3934.14		1.19786	2119.28	1945.93		1.19786	1738	2821		1.19786	2376	3509		1.19786	2303.9	3857.14		1.19786	2880.02	4165.2
1.29	1922.38	4712.46		1.29	2223.54	2105.4		1.29	1825	3091		1.29	2486	3966		1.29	2472.2	4420.79		1.29	3074.84	4642.24
1.38214	2020.74	5498.92		1.38214	2277.24	2344.11		1.38214	1985	3591		1.38214	2573	4097		1.38214	2714.07	5119.75		1.38214	3112	5136
1.47429	2216	6407		1.47429	2490.78	2697.24		1.47429	2057	3984		1.47429	2611	4606		1.47429	2875.81	5860.15		1.47429	3462	5979
1.56643	2395	6825		1.56643	2666.22	3044.18		1.56643	2088	4412		1.56643	2526	4734		1.56643	3131	7028		1.56643	3455	6754
1.65857	2529	7086		1.65857	2819.12	3578.38		1.65857	2211	5329		1.65857	2729	5387		1.65857	3449	8533		1.65857	3849	7962
1.75071	2653	7321		1.75071	2992.94	4286.37		1.75071	2269	6439		1.75071	2726	5974		1.75071	3717	10288		1.75071	4034	8717
1.84286	2638	7824		1.84286	3135.36	5252.78		1.84286	2372	7961		1.84286	2849	6259		1.84286	4191	12111		1.84286	4305.62	9799.48
1.935	2671	8092		1.935	3304.52	6164.38		1.935	2546	9805		1.935	3041	7219		1.935	4668	13402		1.935	4698.68	10678.8
2.02714	2755	8317		2.02714	3561.06	6692.61		2.02714	2691	11532		2.02714	3194	8643		2.02714	5071	14782		2.02714	4767.26	11333.9
2.11929	2786	8626		2.11929	3822.61	7052.14		2.11929	2915	12548		2.11929	3361.28	10140.5		2.11929	5311	16009		2.11929	4983	11656
2.21143	2815	8563		2.21143	4006	7530.36		2.21143	3158.61	13149.9		2.21143	3589.34	11975		2.21143	5452	17267		2.21143	4847	11844
2.30357	2863	8805		2.30357	4190.95	7744.91		2.30357	3392.58	13777		2.30357	3892.66	13509.5		2.30357	5487.66	18378		2.30357	4885	11927
2.39571	2940	9262		2.39571	4231.31	7744.15		2.39571	3533.8	14578.7		2.39571	4204.56	14766.8		2.39571	5700.4	18513		2.39571	4830	12096
2.48786	3049	9671		2.48786	4264.68	7825.11		2.48786	3521.24	15707.5		2.48786	4429	15753.8		2.48786	6013.62	17480.7		2.48786	4949	11638
2.58	3199	9805		2.58	4311	7748		2.58	3472.95	16888.4		2.58	4445.93	16385.8		2.58	6225.62	16262.7		2.58	4921	11183
2.67214	3296.53	9857.41		2.67214	4358	8010		2.67214	3467.78	17709.9		2.67214	4285.35	16681.9		2.67214	6251.74	15399.1		2.67214	4793	11078
2.76429	3313.54	10126.1		2.76429	4426	8000		2.76429	3560.03	18102.2		2.76429	4131.03	16941.5		2.76429	6097.46	15207.9		2.76429	4707	10995
2.85643	3367.68	10348.2		2.85643	4457	8311		2.85643	3585.61	17860		2.85643	4103.08	17062.1		2.85643	5774.98	15056.9		2.85643	4724	10837
2.94857	3362.72	10514.6		2.94857	4678	8387		2.94857	3547.84	17453.2		2.94857	3990.04	17406.3		2.94857	5550.52	15139.5		2.94857	4597	10957
3.04071	3295.48	10331.4		3.04071	4846.91	8699.54		3.04071	3430.64	16842.9		3.04071	4006.08	17259.3		3.04071	5383	15032.5		3.04071	4691.41	10482.3
3.13286	3239.32	9884.6		3.13286	5014.75	9074.29		3.13286	3376.06	15896		3.13286	4045.02	17354.1		3.13286	5323.5	14789		3.13286	4730.96	10190.8
3.225	3151.06	9209.14		3.225	5150.12	9449.54		3.225	3377.32	15028.1		3.225	4262.1	17253.4		3.225	5329.5	14431.5		3.225	4690.7	9864.98
3.31714	2969.46	8474.44		3.31714	5247.89	9533.28		3.31714	3339.91	13805.4		3.31714	4377.7	17505.1		3.31714	5348	14157		3.31714	4608	9572
3.40929	2788.16	7432.46		3.40929	5098.74	9617.33		3.40929	3226.84	12994.4		3.40929	4487.16	17790		3.40929	5331	13721.9		3.40929	4532	9445
3.50143	2588.59	6221.07		3.50143	4848	9744.47		3.50143	3143	12514.4		3.50143	4581.86	18314.7		3.50143	5369.61	13427.5		3.50143	4312.65	9227.61
3.59357	2414.44	5128.06		3.59357	4549.63	9348.05		3.59357	3137	12004.5		3.59357	4647.06	18253.9		3.59357	5356.14	13099.3		3.59357	4059.76	8933.92
3.68571	2285.09	4234.71		3.68571	4179.83	8716.11		3.68571	3091.17	11352.9		3.68571	4526	18737		3.68571	5273.83	12136.7		3.68571	3633.68	8366.51
3.77786	2191.24	3582.84		3.77786	3937.6	7764		3.77786	3143	11005		3.77786	4470	19553		3.77786	5055	11663		3.77786	3266.43	7404.67
3.87	2123.08	3170.76		3.87	3742.8	6789.6		3.87	3121.62	10459.3		3.87	4296	19702		3.87	4703	10606		3.87	3016.14	6253.38
3.96214	2075.92	2843.8		3.96214	3536.56	5765.16		3.96214	3121	10922		3.96214	4212	19430		3.96214	4342	9562		3.96214	2891.21	5170.17
4.05429	2026.92	2533.1		4.05429	3505	4870		4.05429	3085	10967		4.05429	4072	19098		4.05429	3930	8246		4.05429	2726.92	4362.44
4.14643	1897.86	2339.88		4.14643	3426	4449		4.14643	2854.92	11402.2		4.14643	3938	18629		4.14643	3624	7072		4.14643	2638.74	3839.38
4.23857	1848.53	2142.65		4.23857	3330	3770		4.23857	2733.48	11290.9		4.23857	3745	17704		4.23857	3366	5899		4.23857	2495	3665
4.33071	1824.5	1935.5		4.33071	3270	3456		4.33071	2449.56	10785		4.33071	3723	16127		4.33071	3164	5294		4.33071	2461	3176
4.42286	1747.33	1844.56		4.42286	3180	3207		4.42286	2277.55	9741.28		4.42286	3702.17	14652.5		4.42286	2985	4635		4.42286	2370	2895
4.515	1758.83	1717.27		4.515	3090	2979		4.515	2144.96	8495.85		4.515	3654.58	12751.1		4.515	2962	4373		4.515	2257.43	2639.04
4.60714	1669	1591		4.60714	2980	2706		4.60714	2066.87	7268.6		4.60714	3608.5	10638.1		4.60714	2913	3909		4.60714	2245.36	2446.22
4.69929	1661.41	1588.46		4.69929	2912	2529		4.69929	2007	6684		4.69929	3563.04	8752.76		4.69929	2884	3749		4.69929	2216.28	2229.56
4.79143	1669.99	1465.65		4.79143	2845	2312		4.79143	1915	5836		4.79143	3476.68	7457.2		4.79143	2814	3416		4.79143	2139.32	2048.61
4.88357	1649.15	1381.41		4.88357	2743	2176		4.88357	1890	5991		4.88357	3428.8	6367.96		4.88357	2845	3379		4.88357	2094.52	1891.11
4.97571				4.97571	2674	1943		4.97571	1802.12	5630.53		4.97571	3316.4	5579.54		4.97571	2855	3139		4.97571	2100.51	1802.28
5.06786				5.06786	2583	1960		5.06786	1776.44	5570.48		5.06786	3207.22	5033.68		5.06786	2806	3071		5.06786	1999.18	1610.88
5.16				5.16	2473	1795		5.16	1755.1	4759.7		5.16	3165.8	4580.52		5.16	2610	2872		5.16	2002.68	1635.94
5.25214				5.25214	2485	1639		5.25214	1717	4829		5.25214	3104.22	4123.48		5.25214	2648	2837		5.25214	1809.94	1439.04
5.34429				5.34429	2337	1653		5.34429	1755	4609		5.34429	3049.6	3780.18		5.34429	2587	2668		5.34429	1836	1538
5.43643				5.43643	2370	1529		5.43643	1697	4029		5.43643	2978.58	3555.32		5.43643	2639.2	2542.85		5.43643	1836	1406
5.52857				5.52857	2359	1483		5.52857	1767	3976		5.52857	2870.46	3374.48		5.52857	2634.32	2416.84		5.52857	1832	1329
5.62071				5.62071	2286	1413		5.62071	1699	3660		5.62071	2858.38	3167.5		5.62071	2546.56	2347.44
5.71286				5.71286	2228	1431		5.71286	1719	3489		5.71286	2828.78	2997.28		5.71286	2519.48	2255.7
5.805				5.805	2190	1344		5.805	1725	3394		5.805	2836.36	2851.98		5.805	2533.62	2172.48
5.89714				5.89714	2148	1258		5.89714	1655.01	3231.82						5.89714	2588.14	2108.4
5.98929				5.98929	2055	1307		5.98929	1611.78	3187.62						5.98929	2649.32	2029.26
6.08143				6.08143	2098	1292		6.08143	1547.8	3106.42
6.17357				6.17357	2082	1346
6.26571				6.26571	2021	1252
6.35786				6.35786	1894	1306

## Sheet: 4 h auxin
0	1019	1385		0	755	1473		0	1374	1429		0	1325	1335		0	1086	2185
0.09214	1065.69	1385.34		0.09214	782.57	1458.73		0.09214	1441.12	1395.82		0.09214	1273.65	1271.39		0.09214	1118.58	2336.11
0.18429	1087.6	1496.62		0.18429	777.88	1378.62		0.18429	1530.2	1439.31		0.18429	1331.06	1262.64		0.18429	1154.39	2411.94
0.27643	1099.99	1404.44		0.27643	817.01	1339.56		0.27643	1538.33	1426.71		0.27643	1378.95	1308.18		0.27643	1217.52	2458.68
0.36857	1110.76	1393.2		0.36857	818.8	1304.41		0.36857	1560.37	1401.79		0.36857	1408.63	1293.6		0.36857	1253.22	2583.6
0.46071	1193.89	1381.96		0.46071	868.95	1307.69		0.46071	1509.17	1408		0.46071	1459.54	1264.79		0.46071	1296.43	2729.77
0.55286	1246.14	1318.58		0.55286	879.62	1348.79		0.55286	1473.63	1420.31		0.55286	1568.59	1314.1		0.55286	1327.85	2771.12
0.645	1242.3	1400.31		0.645	929.63	1360.28		0.645	1478.51	1435.93		0.645	1581.58	1335.32		0.645	1380.51	2972.85
0.73714	1245.66	1486.43		0.73714	981.62	1384.82		0.73714	1581.23	1480.39		0.73714	1644.87	1340.72		0.73714	1474.62	3178.39
0.82929	1234.76	1522.38		0.82929	1016.32	1403.4		0.82929	1625.83	1543.83		0.82929	1682.38	1389.29		0.82929	1498.9	3335.64
0.92143	1240.25	1593.05		0.92143	1087.36	1477.34		0.92143	1634.98	1599.4		0.92143	1724.76	1461.11		0.92143	1595	3649
1.01357	1286.05	1761.27		1.01357	1166.23	1551.45		1.01357	1621.1	1672.23		1.01357	1755.43	1526.77		1.01357	1549	3709
1.10571	1298.54	1955.05		1.10571	1243.38	1644.35		1.10571	1614.32	1778.15		1.10571	1741.43	1613.94		1.10571	1704	4096
1.19786	1339.78	2088.04		1.19786	1311.92	1706.16		1.19786	1613.8	1892.71		1.19786	1762.9	1712.73		1.19786	1816.47	4544.3
1.29	1413.18	2338.05		1.29	1405.03	1851.77		1.29	1615.44	2049.01		1.29	1776.81	1788.14		1.29	1936.74	5229.04
1.38214	1495.57	2561.81		1.38214	1439.2	1959.7		1.38214	1629.53	2188.78		1.38214	1773.65	1930.54		1.38214	2121.16	5666.16
1.47429	1619.85	2873.58		1.47429	1568.21	2240.29		1.47429	1687.46	2392.12		1.47429	1819.52	2073.94		1.47429	2245	6680
1.56643	1781.61	3278.56		1.56643	1705.58	2504.24		1.56643	1773.45	2601.68		1.56643	1899.04	2270.25		1.56643	2386.29	7589.87
1.65857	1981.35	3852.75		1.65857	1897.48	2881.8		1.65857	1844.16	2855.89		1.65857	1988.36	2391.53		1.65857	2646.49	8424.41
1.75071	2230.21	4692.88		1.75071	2137.53	3549.61		1.75071	1916.3	3178.6		1.75071	2085.97	2713.9		1.75071	2956.8	9089.85
1.84286	2525.81	5605.4		1.84286	2294.11	4152.6		1.84286	1947.9	3625.5		1.84286	2253.6	2987.11		1.84286	3167.68	9600.92
1.935	2817.13	6318.11		1.935	2581.24	4946.76		1.935	2094.84	4214.46		1.935	2372.51	3393.95		1.935	3274.66	10151.1
2.02714	3059.02	6685.69		2.02714	2715	5388		2.02714	2228.89	4886.39		2.02714	2570.53	3933.35		2.02714	3386.47	10671
2.11929	3180.56	6679.73		2.11929	2752	5515		2.11929	2461.37	6024.72		2.11929	2693.71	4778.77		2.11929	3434.28	11229.6
2.21143	3240.89	6738.42		2.21143	3084	5817		2.21143	2497	6430		2.21143	2889.37	5837.24		2.21143	3583.8	11420
2.30357	3342.63	6780.33		2.30357	3192	5931		2.30357	2806.8	7271.34		2.30357	3164.57	6890.75		2.30357	3579	11699
2.39571	3370.03	6790.56		2.39571	3511	6249		2.39571	2973.08	7709.12		2.39571	3513.37	7736.53		2.39571	3711	11935
2.48786	3409.35	6766.9		2.48786	3529	6279		2.48786	3037.2	7988.15		2.48786	3939.89	8273.63		2.48786	3843.94	11946.9
2.58	3452.15	6817.96		2.58	3740	6587		2.58	3117.53	7943.57		2.58	4342.8	8471.74		2.58	3918.76	11848.3
2.67214	3451.35	7005.8		2.67214	3875	6708		2.67214	3250.2	7981.86		2.67214	4711.44	8691.41		2.67214	3935.4	11794.7
2.76429	3502.08	7238.55		2.76429	4090	6632		2.76429	3416.19	8038.5		2.76429	5054.11	8591.78		2.76429	3696.77	11438
2.85643	3519.36	7423.84		2.85643	4339	6631		2.85643	3571.92	8090.56		2.85643	5323.75	8443.78		2.85643	3420.83	11016.9
2.94857	3638.26	7708.5		2.94857	4374	6640		2.94857	3784.52	8117.64		2.94857	5579	8249.24		2.94857	3267.22	10789.2
3.04071	3800.04	7639.42		3.04071	4566	6746		3.04071	3820.6	8274.6		3.04071	5802	8086.32		3.04071	3187.36	10564.1
3.13286	3903.34	7859.88		3.13286	4693.69	6753.04		3.13286	3853.42	8428.6		3.13286	5948.4	8054.12		3.13286	3059.45	10222.2
3.225	4064.58	8044.28		3.225	4860.92	6852.38		3.225	3785.73	8760.26		3.225	6125.22	8199.45		3.225	3012.15	9992.75
3.31714	3939.34	7813.68		3.31714	4842.9	6838.78		3.31714	3828	8878		3.31714	6251.88	8439.88		3.31714	3042.92	9981.85
3.40929	3739.14	7780.08		3.40929	4685.3	6772.28		3.40929	3680.93	8869.82		3.40929	6254.76	8507.92		3.40929	3084.61	9616.65
3.50143	3406.37	7581.72		3.50143	4786.32	6931.82		3.50143	3570.26	8821.14		3.50143	6284.34	8586.69		3.50143	2992.93	9357.58
3.59357	3015.45	7563.47		3.59357	4733	7130		3.59357	3423.79	8588.05		3.59357	6416.97	8821.84		3.59357	2888.05	9168.88
3.68571	2625.53	7491.15		3.68571	4705.95	7575.05		3.68571	3192.93	8195.77		3.68571	6375.64	8905.04		3.68571	2960	9100
3.77786	2364.54	7357.08		3.77786	4565.12	8070.48		3.77786	3074.86	7836.59		3.77786	6279.81	8890.65		3.77786	2974	8773
3.87	2201.93	7011.84		3.87	4336.83	8522.76		3.87	2929.27	7221.38		3.87	6099.47	8768.36		3.87	2807	8391
3.96214	2012.74	6454.3		3.96214	4199.46	8839.92		3.96214	2817.9	6426.6		3.96214	5693.49	8588.85		3.96214	2562	8096
4.05429	1806.71	5747.4		4.05429	4087.72	8790.47		4.05429	2622.94	5602.52		4.05429	5717.28	8608.04		4.05429	2274	7703
4.14643	1635.36	4905.27		4.14643	3995.38	8490.51		4.14643	2452.25	4735.74		4.14643	5273	8317		4.14643	2029	7295
4.23857	1513	4107.47		4.23857	4113.8	8236.4		4.23857	2272.35	4005.3		4.23857	5301	8565		4.23857	1828.71	6178.37
4.33071	1416.42	3452		4.33071	3875.4	7417.88		4.33071	2152.2	3453.89		4.33071	4820	7773		4.33071	1666.9	5113.44
4.42286	1326.41	3018.44		4.42286	3643.48	6917.56		4.42286	2086.32	3053.58		4.42286	4580	7883		4.42286	1603.84	4396.92
4.515	1232.57	2708.16		4.515	3274.96	6584.88		4.515	2074.86	2792.9		4.515	4112	6706		4.515	1546.82	3867.66
4.60714	1180.31	2387.61		4.60714	2911.72	6353.2		4.60714	2008.56	2504.52		4.60714	3809	6619		4.60714	1491.64	3439.94
4.69929	1182.9	2354.1		4.69929	2566.26	5911.96		4.69929	1886.99	2285		4.69929	3297	5383		4.69929	1413.96	3101.74
4.79143	1099.85	2203.64		4.79143	2302.4	5358.28		4.79143	1831.98	2070.04		4.79143	3256	5083		4.79143	1321.84	2862.52
4.88357	1054.45	1927.77		4.88357	2058.06	4560.34		4.88357	1814.86	1953.62		4.88357	2853	4274		4.88357	1258	2675
4.97571	984	1928		4.97571	2003.54	3711		4.97571	1791.82	1830.11		4.97571	2702	4041		4.97571	1224	2402
5.06786	952	1793		5.06786	1920.88	3147.26		5.06786	1721.67	1718.03		5.06786	2625	3830		5.06786	1125	2215
5.16	885	1604		5.16	1785.46	2810.76		5.16	1633.1	1615.06		5.16	2423	3377		5.16	1084	2042
5.25214	903	1573		5.25214	1643	2503.5		5.25214	1578.44	1510.38		5.25214	2376	3120		5.25214	1050	1820
5.34429	870	1503		5.34429	1549	2291		5.34429	1520.38	1486.92		5.34429	2183	2897		5.34429	1033	1744
5.43643	860.45	1427.26		5.43643	1505	2090.5		5.43643	1517.32	1392.8		5.43643	2050	2695		5.43643	1058	1568
5.52857	880.34	1391.58		5.52857	1460.07	1932.47		5.52857	1513.12	1330.88		5.52857	2056	2651		5.52857	1066	1470
5.62071	854.7	1317.98		5.62071	1400.96	1768.46		5.62071	1472.26	1282.52		5.62071	1897.56	2319.74		5.62071	1134	1395
5.71286	874.83	1300.43		5.71286	1355.1	1611.68		5.71286	1461.22	1244.58		5.71286	1782.1	2169.02		5.71286	1115	1382
5.805	872.6	1226.71		5.805	1273.74	1484.28		5.805	1442.02	1148.68		5.805	1697.46	2024.44		5.805	1067	1307
5.89714	859.28	1191.18		5.89714	1249.32	1460.48		5.89714	1391.34	1120.22		5.89714	1600.68	1878.7		5.89714	1027.93	1220.7
5.98929	842.32	1139.56		5.98929	1244.1	1411.48		5.98929	1354.54	1092.14		5.98929	1493	1760		5.98929	980.42	1183.66
				6.08143	1198.17	1259.53		6.08143	1324.8	1064.98		6.08143	1447	1775		6.08143	939.2	1114.86
				6.17357	1186.39	1271.44		6.17357	1297.76	1042.72		6.17357	1431	1679		6.17357	858.38	1069.52
				6.26571	1118.7	1199.4		6.26571	1291.74	1013.32		6.26571	1370	1569		6.26571	858.66	1034.62
				6.35786	1120	1110.8		6.35786	1242.42	959.12		6.35786	1346	1461		6.35786	867	1055
				6.45	1083.2	1120.9		6.45	1189.11	932.33		6.45	1277	1347		6.45	863	912
				6.54214	1030.4	1033.9		6.54214	1164	985		6.54214	1209.46	1339.84		6.54214	852	973
				6.63429	1029.5	1011.4		6.63429	1221	987		6.63429	1169.2	1288.56		6.63429	754	842
				6.72643	1056.1	994.7		6.72643	1146	945						6.72643	813.28	892.62
				6.81857	1140	1057.8		6.81857	1096	939						6.81857	798.62	891.26
								6.91071	1020	983						6.91071	750.34	844.18
								7.00286	1037	910						7.00286	783.76	854.66
																7.095	767	795
																7.18714	717	854
